# Supplementary material for: Methyl 2-(1a,4a-dimethyl-2,8-dioxo-2,3,4,4a,5,6,7,8-octa­hydro-1aH-1-oxacyclo­propa[d]naphthalen-7-yl)acrylate
Source: Acta Crystallogr Sect E Struct Rep Online. 2012 Jan 14;68(Pt 2):o387. doi: 10.1107/S1600536812000086 (PMC3275064; doi:10.1107/S1600536812000086)
Supplement: Supplementary file 1 [file e-68-0o387-sup1.cif]

##############################################################################
#                                                                            #
# This CIF contains the data in a paper accepted for publication in          #
# Acta Crystallographica Section E. It conforms to the requirements of       #
# Notes for Authors for Acta Crystallographica Section E, and has been       #
# peer reviewed under the auspices of the IUCr Commission on Journals.       #
#                                                                            #
# Full details of the Crystallographic Information File format               #
# are given in the paper "The Crystallographic Information File (CIF):       #
# a New Standard Archive File for Crystallography" by S. R. Hall, F. H.      #
# Allen and I. D. Brown [Acta Cryst. (1991), A47, 655-685].                  #
#                                                                            #
# The current version of the core CIF dictionary is obtainable from          #
# ftp://ftp.iucr.org/pub/cif_core.dic.                                       #
#                                                                            #
# Software is freely available for graphical display of the structure(s)     #
# in this CIF. For information consult the CIF software page                 #
# http://www.iucr.org/resources/cif/software.                                #
#                                                                            #
# This file may be used for bona fide research purposes within the           #
# scientific community so long as proper attribution is given to the journal # 
# article from which it was obtained.                                        #
#                                                                            #
##############################################################################
data_I
_audit_creation_method     SHELXL-97
_chemical_name_systematic
;
Methyl 2-(1a,4a-dimethyl-2,8-dioxo-2,3,4,4a,5,6,7,8-octahydro-1a<i>H</i>-
1-oxacyclopropa[<i>d</i>]naphthalen-7-yl)acrylate
;
_chemical_name_common     ?
_chemical_formula_moiety     'C16 H20 O5'
_chemical_formula_sum     'C16 H20 O5'
_chemical_formula_iupac     'C16 H20 O5'
_chemical_formula_weight     292.32
_chemical_melting_point     ?
_symmetry_cell_setting     orthorhombic
_symmetry_space_group_name_H-M     'P 21 21 21'
_symmetry_space_group_name_Hall     'P 2ac 2ab'
loop_
    _symmetry_equiv_pos_as_xyz
    'x, y, z'
    '-x+1/2, -y, z+1/2'
    'x+1/2, -y+1/2, -z'
    '-x, y+1/2, -z+1/2'
_cell_length_a     8.8626(3)
_cell_length_b     9.4552(3)
_cell_length_c     17.4080(5)
_cell_angle_alpha     90.00
_cell_angle_beta     90.00
_cell_angle_gamma     90.00
_cell_volume     1458.75(8)
_cell_formula_units_Z     4
_cell_measurement_reflns_used     33985
_cell_measurement_theta_min     3.2
_cell_measurement_theta_max     26.4
_cell_measurement_temperature     180(2)
_exptl_crystal_description     'Prism'
_exptl_crystal_colour     'colourless'
_exptl_crystal_size_max     0.45
_exptl_crystal_size_mid     0.33
_exptl_crystal_size_min     0.12
_exptl_crystal_density_diffrn     1.331
_exptl_crystal_density_meas     ?
_exptl_crystal_density_method     'not measured'
_exptl_crystal_F_000     624
_exptl_absorpt_coefficient_mu     0.098
_exptl_absorpt_correction_type     multi-scan
_exptl_absorpt_process_details
;
(CrysAlis PRO; Oxford Diffraction, 2010)
;
_exptl_absorpt_correction_T_min     0.64987
_exptl_absorpt_correction_T_max     1.00000
_exptl_special_details
;
Empirical absorption correction using spherical harmonics,
 implemented in SCALE3 ABSPACK scaling algorithm.
CrysAlisPro (Oxford Diffraction, 2010)
;
_diffrn_ambient_temperature     180(2)
_diffrn_radiation_type     MoK\a
_diffrn_radiation_wavelength     0.71073
_diffrn_radiation_source     'fine-focus sealed tube'
_diffrn_radiation_monochromator     graphite
_diffrn_measurement_device_type
                             'Oxford Diffraction Xcalibur Sapphire1 long nozzle'
_diffrn_measurement_method     '\w scans'
_diffrn_detector_area_resol_mean     8.2632
_diffrn_reflns_number     33985
_diffrn_reflns_av_R_equivalents     0.0395
_diffrn_reflns_av_sigmaI/netI     0.0110
_diffrn_reflns_theta_min     3.15
_diffrn_reflns_theta_max     26.37
_diffrn_reflns_theta_full     26.37
_diffrn_measured_fraction_theta_max     0.998
_diffrn_measured_fraction_theta_full     0.998
_diffrn_reflns_limit_h_min     -11
_diffrn_reflns_limit_h_max     11
_diffrn_reflns_limit_k_min     -11
_diffrn_reflns_limit_k_max     11
_diffrn_reflns_limit_l_min     -21
_diffrn_reflns_limit_l_max     21
_diffrn_standards_number     ?
_diffrn_standards_interval_count     ?
_diffrn_standards_interval_time     ?
_diffrn_standards_decay_%     ?
_refine_special_details
;
Refinement of <i>F</i>^2^ against ALL reflections. The weighted <i>R</i>-factor
<i>wR</i> and goodness of fit <i>S</i> are based on <i>F</i>^2^, conventional
<i>R</i>-factors <i>R</i> are based on <i>F</i>, with <i>F</i> set to zero for
negative <i>F</i>^2^. The threshold expression of <i>F</i>^2^ >
2\s(<i>F</i>^2^) is used only for calculating <i>R</i>-factors(gt) <i>etc</i>.
and is not relevant to the choice of reflections for refinement.
<i>R</i>-factors based on <i>F</i>^2^ are statistically about twice as large
as those based on <i>F</i>, and <i>R</i>- factors based on ALL data will be
even larger.
;
_reflns_number_total     1716
_reflns_number_gt     1638
_reflns_threshold_expression     I>2\s(I)
_refine_ls_structure_factor_coef     Fsqd
_refine_ls_matrix_type     full
_refine_ls_R_factor_all     0.0299
_refine_ls_R_factor_gt     0.0281
_refine_ls_wR_factor_gt     0.0744
_refine_ls_wR_factor_ref     0.0754
_refine_ls_goodness_of_fit_ref     1.062
_refine_ls_restrained_S_all     1.062
_refine_ls_number_reflns     1716
_refine_ls_number_parameters     193
_refine_ls_number_restraints     0
_refine_ls_hydrogen_treatment     constr
_refine_ls_weighting_scheme     calc
_refine_ls_weighting_details
         'calc w=1/[\s^2^(Fo^2^)+(0.0462P)^2^+0.2444P] where P=(Fo^2^+2Fc^2^)/3'
_atom_sites_solution_hydrogens     geom
_atom_sites_solution_primary     direct
_atom_sites_solution_secondary     difmap
_refine_ls_shift/su_max     0.000
_refine_ls_shift/su_mean     0.000
_refine_diff_density_max     0.200
_refine_diff_density_min     -0.146
_refine_ls_extinction_method     none
_refine_ls_extinction_coef     ?
loop_
    _atom_type_symbol
    _atom_type_description
    _atom_type_scat_dispersion_real
    _atom_type_scat_dispersion_imag
    _atom_type_scat_source
    'C' 'C' 0.0033 0.0000
                         'International Tables Vol C Tables 4.2.6.8 and 6.1.1.4'
    'H' 'H' 0.0000 0.0000
                         'International Tables Vol C Tables 4.2.6.8 and 6.1.1.4'
    'O' 'O' 0.0106 0.0000
                         'International Tables Vol C Tables 4.2.6.8 and 6.1.1.4'
_computing_data_collection     'CrysAlis PRO (Oxford Diffraction, 2010)'
_computing_cell_refinement     'CrysAlis PRO (Oxford Diffraction, 2010)'
_computing_data_reduction     'CrysAlis PRO (Oxford Diffraction, 2010)'
_computing_structure_solution     'SHELXS97 (Sheldrick, 2008)'
_computing_structure_refinement     'SHELXL97 (Sheldrick, 2008)'
_computing_molecular_graphics
                  'ORTEP-3 for Windows (Farrugia, 1997) and PLATON (Spek, 2009)'
_computing_publication_material     'WinGX (Farrugia, 1999)'
loop_
    _atom_site_type_symbol
    _atom_site_label
    _atom_site_fract_x
    _atom_site_fract_y
    _atom_site_fract_z
    _atom_site_U_iso_or_equiv
    _atom_site_adp_type
    _atom_site_calc_flag
    _atom_site_refinement_flags
    _atom_site_occupancy
    _atom_site_symmetry_multiplicity
    _atom_site_disorder_assembly
    _atom_site_disorder_group
    C C1 -0.13339(18) 0.03809(16) 0.70987(9) 0.0207(3) Uani d . 1 1 . .
    C C1A -0.05450(19) 0.08964(18) 0.64052(9) 0.0239(3) Uani d . 1 1 . .
    C C2 -0.1449(2) 0.1740(2) 0.58274(10) 0.0299(4) Uani d . 1 1 . .
    C C3 -0.2984(2) 0.2227(2) 0.60642(10) 0.0330(4) Uani d . 1 1 . .
    H H3A -0.3578 0.2417 0.5607 0.040 Uiso calc R 1 1 . .
    H H3B -0.2889 0.3106 0.6347 0.040 Uiso calc R 1 1 . .
    C C4 -0.3818(2) 0.1157(2) 0.65598(10) 0.0304(4) Uani d . 1 1 . .
    H H4A -0.4002 0.0313 0.6257 0.036 Uiso calc R 1 1 . .
    H H4B -0.4790 0.1549 0.6702 0.036 Uiso calc R 1 1 . .
    C C4A -0.29707(17) 0.07384(17) 0.72924(9) 0.0220(3) Uani d . 1 1 . .
    C C5 -0.29623(18) 0.19549(17) 0.78766(9) 0.0233(3) Uani d . 1 1 . .
    H H5A -0.2565 0.2797 0.7631 0.028 Uiso calc R 1 1 . .
    H H5B -0.3992 0.2154 0.8031 0.028 Uiso calc R 1 1 . .
    C C6 -0.20299(18) 0.16391(19) 0.85886(9) 0.0244(4) Uani d . 1 1 . .
    H H6A -0.2494 0.0868 0.8870 0.029 Uiso calc R 1 1 . .
    H H6B -0.2025 0.2465 0.8919 0.029 Uiso calc R 1 1 . .
    C C7 -0.03943(17) 0.12379(16) 0.83876(8) 0.0194(3) Uani d . 1 1 . .
    H H7 0.0067 0.2064 0.8142 0.023 Uiso calc R 1 1 . .
    C C8 -0.04044(17) 0.00594(16) 0.78003(9) 0.0204(3) Uani d . 1 1 . .
    C C9 0.05601(18) 0.08709(18) 0.90730(9) 0.0224(3) Uani d . 1 1 . .
    C C10 0.22089(18) 0.10826(18) 0.89680(9) 0.0221(3) Uani d . 1 1 . .
    C C11 0.0043(2) 0.0305(3) 0.97121(11) 0.0409(5) Uani d . 1 1 . .
    H H11A 0.0709 0.0037 1.0098 0.049 Uiso calc R 1 1 . .
    H H11B -0.0989 0.0173 0.9777 0.049 Uiso calc R 1 1 . .
    C C12 0.1137(2) 0.1040(2) 0.63642(10) 0.0322(4) Uani d . 1 1 . .
    H H12A 0.1479 0.0766 0.5863 0.048 Uiso calc R 1 1 . .
    H H12B 0.1594 0.0442 0.6744 0.048 Uiso calc R 1 1 . .
    H H12C 0.1415 0.2006 0.6460 0.048 Uiso calc R 1 1 . .
    C C13 -0.3722(2) -0.05753(19) 0.76273(11) 0.0314(4) Uani d . 1 1 . .
    H H13A -0.3246 -0.0817 0.8105 0.047 Uiso calc R 1 1 . .
    H H13B -0.3620 -0.1348 0.7273 0.047 Uiso calc R 1 1 . .
    H H13C -0.4773 -0.0388 0.7715 0.047 Uiso calc R 1 1 . .
    C C14 0.4577(2) 0.1183(3) 0.95628(11) 0.0376(5) Uani d . 1 1 . .
    H H14A 0.4832 0.2048 0.9305 0.056 Uiso calc R 1 1 . .
    H H14B 0.4952 0.0395 0.9272 0.056 Uiso calc R 1 1 . .
    H H14C 0.5025 0.1178 1.0065 0.056 Uiso calc R 1 1 . .
    O O1 0.29605(13) 0.10753(16) 0.96328(7) 0.0318(3) Uani d . 1 1 . .
    O O2 0.28032(14) 0.12332(15) 0.83537(7) 0.0307(3) Uani d . 1 1 . .
    O O3 -0.11162(14) -0.05477(12) 0.64566(6) 0.0263(3) Uani d . 1 1 . .
    O O4 0.02356(14) -0.10571(13) 0.78860(7) 0.0298(3) Uani d . 1 1 . .
    O O5 -0.09164(19) 0.19766(18) 0.52039(8) 0.0492(4) Uani d . 1 1 . .
loop_
    _atom_site_aniso_label
    _atom_site_aniso_U_11
    _atom_site_aniso_U_22
    _atom_site_aniso_U_33
    _atom_site_aniso_U_12
    _atom_site_aniso_U_13
    _atom_site_aniso_U_23
    C1 0.0221(8) 0.0195(7) 0.0205(7) 0.0005(6) 0.0014(6) -0.0044(6)
    C1A 0.0274(8) 0.0231(8) 0.0211(7) 0.0002(7) 0.0024(6) -0.0017(6)
    C2 0.0388(10) 0.0275(8) 0.0235(8) 0.0001(8) -0.0015(7) 0.0006(7)
    C3 0.0358(10) 0.0372(10) 0.0261(8) 0.0086(9) -0.0073(8) 0.0024(8)
    C4 0.0239(8) 0.0380(10) 0.0293(8) 0.0020(8) -0.0073(7) -0.0046(8)
    C4A 0.0181(7) 0.0245(8) 0.0234(7) 0.0004(6) -0.0007(6) -0.0025(7)
    C5 0.0192(7) 0.0251(8) 0.0255(7) 0.0042(6) 0.0000(6) -0.0029(7)
    C6 0.0205(8) 0.0291(9) 0.0235(8) 0.0042(7) 0.0015(7) -0.0052(7)
    C7 0.0184(7) 0.0201(7) 0.0198(7) 0.0001(6) 0.0003(6) 0.0001(6)
    C8 0.0161(7) 0.0225(7) 0.0226(7) -0.0004(6) 0.0049(6) 0.0004(6)
    C9 0.0212(8) 0.0242(8) 0.0218(7) 0.0006(7) 0.0005(6) -0.0003(6)
    C10 0.0215(8) 0.0232(8) 0.0215(7) 0.0022(7) -0.0012(6) 0.0009(7)
    C11 0.0256(9) 0.0678(14) 0.0294(9) -0.0027(9) -0.0007(8) 0.0167(10)
    C12 0.0284(9) 0.0370(10) 0.0314(8) -0.0018(9) 0.0083(7) -0.0012(8)
    C13 0.0262(9) 0.0300(9) 0.0379(9) -0.0058(8) 0.0026(8) -0.0030(8)
    C14 0.0194(8) 0.0599(12) 0.0336(9) -0.0015(9) -0.0043(7) 0.0025(10)
    O1 0.0201(6) 0.0533(8) 0.0221(6) -0.0018(6) -0.0024(5) 0.0008(6)
    O2 0.0256(6) 0.0437(8) 0.0226(6) 0.0003(6) 0.0034(5) 0.0049(6)
    O3 0.0327(6) 0.0227(6) 0.0235(6) 0.0004(5) 0.0021(5) -0.0059(5)
    O4 0.0329(6) 0.0234(6) 0.0331(6) 0.0086(5) -0.0033(5) -0.0013(5)
    O5 0.0603(9) 0.0587(10) 0.0286(7) 0.0110(8) 0.0104(7) 0.0139(7)
_geom_special_details
;
All s.u.'s (except the s.u. in the dihedral angle between two l.s. planes) are
estimated using the full covariance matrix. The cell s.u.'s are taken into
account individually in the estimation of s.u.'s in distances, angles and
torsion angles; correlations between s.u.'s in cell parameters are only used
when they are defined by crystal symmetry. An approximate (isotropic)
treatment of cell s.u.'s is used for estimating s.u.'s involving l.s. planes.
;
loop_
    _geom_bond_atom_site_label_1
    _geom_bond_atom_site_label_2
    _geom_bond_site_symmetry_2
    _geom_bond_distance
    _geom_bond_publ_flag
    C1 O3 . 1.4344(19) ?
    C1 C1A . 1.478(2) ?
    C1 C8 . 1.504(2) ?
    C1 C4A . 1.527(2) ?
    C1A O3 . 1.459(2) ?
    C1A C12 . 1.499(2) ?
    C1A C2 . 1.513(2) ?
    C2 O5 . 1.204(2) ?
    C2 C3 . 1.495(3) ?
    C3 C4 . 1.521(3) ?
    C3 H3A . 0.9700 ?
    C3 H3B . 0.9700 ?
    C4 C4A . 1.532(2) ?
    C4 H4A . 0.9700 ?
    C4 H4B . 0.9700 ?
    C4A C13 . 1.525(2) ?
    C4A C5 . 1.535(2) ?
    C5 C6 . 1.519(2) ?
    C5 H5A . 0.9700 ?
    C5 H5B . 0.9700 ?
    C6 C7 . 1.539(2) ?
    C6 H6A . 0.9700 ?
    C6 H6B . 0.9700 ?
    C7 C9 . 1.503(2) ?
    C7 C8 . 1.512(2) ?
    C7 H7 . 0.9800 ?
    C8 O4 . 1.208(2) ?
    C9 C11 . 1.317(2) ?
    C9 C10 . 1.486(2) ?
    C10 O2 . 1.2005(19) ?
    C10 O1 . 1.3354(19) ?
    C11 H11A . 0.9300 ?
    C11 H11B . 0.9300 ?
    C12 H12A . 0.9600 ?
    C12 H12B . 0.9600 ?
    C12 H12C . 0.9600 ?
    C13 H13A . 0.9600 ?
    C13 H13B . 0.9600 ?
    C13 H13C . 0.9600 ?
    C14 O1 . 1.442(2) ?
    C14 H14A . 0.9600 ?
    C14 H14B . 0.9600 ?
    C14 H14C . 0.9600 ?
loop_
    _geom_angle_atom_site_label_1
    _geom_angle_atom_site_label_2
    _geom_angle_atom_site_label_3
    _geom_angle_site_symmetry_1
    _geom_angle_site_symmetry_3
    _geom_angle
    _geom_angle_publ_flag
    O3 C1 C1A . . 60.11(10) ?
    O3 C1 C8 . . 115.80(13) ?
    C1A C1 C8 . . 118.09(13) ?
    O3 C1 C4A . . 115.81(12) ?
    C1A C1 C4A . . 123.84(14) ?
    C8 C1 C4A . . 112.69(13) ?
    O3 C1A C1 . . 58.47(10) ?
    O3 C1A C12 . . 115.66(14) ?
    C1 C1A C12 . . 122.65(15) ?
    O3 C1A C2 . . 110.53(14) ?
    C1 C1A C2 . . 117.81(15) ?
    C12 C1A C2 . . 116.54(16) ?
    O5 C2 C3 . . 123.23(18) ?
    O5 C2 C1A . . 119.32(18) ?
    C3 C2 C1A . . 117.45(15) ?
    C2 C3 C4 . . 113.19(16) ?
    C2 C3 H3A . . 108.9 ?
    C4 C3 H3A . . 108.9 ?
    C2 C3 H3B . . 108.9 ?
    C4 C3 H3B . . 108.9 ?
    H3A C3 H3B . . 107.8 ?
    C3 C4 C4A . . 113.97(14) ?
    C3 C4 H4A . . 108.8 ?
    C4A C4 H4A . . 108.8 ?
    C3 C4 H4B . . 108.8 ?
    C4A C4 H4B . . 108.8 ?
    H4A C4 H4B . . 107.7 ?
    C13 C4A C1 . . 108.59(14) ?
    C13 C4A C4 . . 108.35(14) ?
    C1 C4A C4 . . 109.80(13) ?
    C13 C4A C5 . . 111.05(13) ?
    C1 C4A C5 . . 107.90(12) ?
    C4 C4A C5 . . 111.11(13) ?
    C6 C5 C4A . . 113.32(13) ?
    C6 C5 H5A . . 108.9 ?
    C4A C5 H5A . . 108.9 ?
    C6 C5 H5B . . 108.9 ?
    C4A C5 H5B . . 108.9 ?
    H5A C5 H5B . . 107.7 ?
    C5 C6 C7 . . 112.04(13) ?
    C5 C6 H6A . . 109.2 ?
    C7 C6 H6A . . 109.2 ?
    C5 C6 H6B . . 109.2 ?
    C7 C6 H6B . . 109.2 ?
    H6A C6 H6B . . 107.9 ?
    C9 C7 C8 . . 111.71(13) ?
    C9 C7 C6 . . 113.99(13) ?
    C8 C7 C6 . . 109.26(12) ?
    C9 C7 H7 . . 107.2 ?
    C8 C7 H7 . . 107.2 ?
    C6 C7 H7 . . 107.2 ?
    O4 C8 C1 . . 122.29(15) ?
    O4 C8 C7 . . 123.90(15) ?
    C1 C8 C7 . . 113.78(13) ?
    C11 C9 C10 . . 120.07(15) ?
    C11 C9 C7 . . 124.64(15) ?
    C10 C9 C7 . . 115.12(14) ?
    O2 C10 O1 . . 123.63(15) ?
    O2 C10 C9 . . 123.85(15) ?
    O1 C10 C9 . . 112.52(14) ?
    C9 C11 H11A . . 120.0 ?
    C9 C11 H11B . . 120.0 ?
    H11A C11 H11B . . 120.0 ?
    C1A C12 H12A . . 109.5 ?
    C1A C12 H12B . . 109.5 ?
    H12A C12 H12B . . 109.5 ?
    C1A C12 H12C . . 109.5 ?
    H12A C12 H12C . . 109.5 ?
    H12B C12 H12C . . 109.5 ?
    C4A C13 H13A . . 109.5 ?
    C4A C13 H13B . . 109.5 ?
    H13A C13 H13B . . 109.5 ?
    C4A C13 H13C . . 109.5 ?
    H13A C13 H13C . . 109.5 ?
    H13B C13 H13C . . 109.5 ?
    O1 C14 H14A . . 109.5 ?
    O1 C14 H14B . . 109.5 ?
    H14A C14 H14B . . 109.5 ?
    O1 C14 H14C . . 109.5 ?
    H14A C14 H14C . . 109.5 ?
    H14B C14 H14C . . 109.5 ?
    C10 O1 C14 . . 114.97(13) ?
    C1 O3 C1A . . 61.42(10) ?
loop_
    _geom_hbond_atom_site_label_D
    _geom_hbond_atom_site_label_H
    _geom_hbond_atom_site_label_A
    _geom_hbond_site_symmetry_A
    _geom_hbond_distance_DH
    _geom_hbond_distance_HA
    _geom_hbond_distance_DA
    _geom_hbond_angle_DHA
    _geom_hbond_publ_flag
    C3 H3A O5 3_456 0.97 2.57 3.492(2) 158 yes
    C5 H5A O4 4_556 0.97 2.50 3.337(2) 145 yes
    C7 H7 O3 4_556 0.98 2.54 3.3321(19) 138 yes
    C7 H7 O4 4_556 0.98 2.54 3.3877(19) 145 yes
data_global
_journal_date_recd_electronic     2011-12-27
_journal_date_accepted     2012-01-02
_journal_name_full     'Acta Crystallographica, Section E'
_journal_year     2012
_journal_volume     68
_journal_issue      2
_journal_page_first     o387
_journal_page_last     o387
_journal_paper_category     QO
_journal_paper_doi     10.1107/S1600536812000086
_journal_coeditor_code     BT5772
_publ_contact_author_name     'Doctor Fouad Mellouki'
_publ_contact_author_address
;
Laboratoire de Chimie Biomoleculaire, Substances Naturelles
et R\'eactivit\'e URAC16.Facult\'e des Sciences Semlalia,
BP 2390 Bd My Abdellah,
40000 Marrakech
Morocco
;
_publ_contact_author_email     'mberraho@yahoo.fr'
_publ_contact_author_fax     '0021224437408'
_publ_contact_author_phone     '0021224434649'
_publ_section_title
;\
Methyl
2-(1a,4a-dimethyl-2,8-dioxo-2,3,4,4a,5,6,7,8-octahydro-1a<i>H</i>-1-\
oxacyclopropa[<i>d</i>]naphthalen-7-yl)acrylate
;
loop_
    _publ_author_name
    _publ_author_address
    'Tebbaa, Mohamed'
;
Laboratoire de Chimie Biomoleculaire,
Substances Naturelles et R\'eactivit\'e
URAC16
Facult\'e des Sciences Semlalia,
BP 2390 Bd My Abdellah,
40000 Marrakech
Morocco
;
    'Benharref, Ahmed'
;
Laboratoire de Chimie Biomoleculaire,
Substances Naturelles et R\'eactivit\'e
URAC16
Facult\'e des Sciences Semlalia,
BP 2390 Bd My Abdellah,
40000 Marrakech
Morocco
;
    'Daran, Jean Claude'
;
Laboratoire de Chimie de Coordination,
205 route de Narbonne, 31077 Toulouse Cedex 04, France
;
    'Mellouki, Fouad'
;
Laboratoire de Chimie Biomoleculaire,
Substances Naturelles et R\'eactivit\'e
URAC16
Facult\'e des Sciences Semlalia,
BP 2390 Bd My Abdellah,
40000 Marrakech
Morocco
;
    'Berraho, Moha'
;
Laboratoire de Chimie Biomoleculaire,
Substances Naturelles et R\'eactivit\'e
URAC16
Facult\'e des Sciences Semlalia,
BP 2390 Bd My Abdellah,
40000 Marrakech
Morocco
;
