# Supplementary material for: Methyl 2-(1a,4a-dimethyl-2,8-dioxo-2,3,4,4a,5,6,7,8-octa­hydro-1aH-1-oxacyclo­propa[d]naphthalen-7-yl)acrylate
Source: Acta Crystallogr Sect E Struct Rep Online. 2012 Jan 14;68(Pt 2):o387. doi: 10.1107/S1600536812000086 (PMC3275064; doi:10.1107/S1600536812000086)
Supplement: Supplementary file 2 [file e-68-0o387-Isup2.hkl]

#
# h,k,l, Fc-squared, Fo-squared, sigma(Fo-squared) and status flag
#
data_I
_shelx_title ' TM76 in P2(1)2(1)2(1)'
_shelx_refln_list_code          4
_shelx_F_calc_maximum      132.05
_exptl_crystal_F_000       624.00
_reflns_d_resolution_high  0.8001
 
loop_
 _symmetry_equiv_pos_as_xyz
 'x, y, z'
 '-x+1/2, -y, z+1/2'
 'x+1/2, -y+1/2, -z'
 '-x, y+1/2, -z+1/2'
 
_cell_length_a     8.8626
_cell_length_b     9.4552
_cell_length_c    17.4080
_cell_angle_alpha  90.000
_cell_angle_beta   90.000
_cell_angle_gamma  90.000
 
_shelx_F_squared_multiplier     1.000
 
loop_
 _refln_index_h
 _refln_index_k
 _refln_index_l
 _refln_F_squared_calc
 _refln_F_squared_meas
 _refln_F_squared_sigma
 _refln_observed_status
   2   0   0      166.96      164.63      1.78 o
   4   0   0      264.52      316.90      4.45 o
   6   0   0        0.32        0.57      0.98 o
   8   0   0        3.06        3.61      2.82 o
  10   0   0      132.96      124.21      3.76 o
   1   1   0     1995.82     1773.25      9.66 o
   2   1   0      518.99      551.45      3.31 o
   3   1   0     3979.33     3791.21     20.10 o
   4   1   0      438.06      449.59      3.85 o
   5   1   0      972.61      998.41      6.76 o
   6   1   0      319.29      306.41      2.78 o
   7   1   0      101.85      114.48      2.54 o
   8   1   0      179.68      157.93      2.84 o
   9   1   0       29.46       20.97      2.08 o
  10   1   0        8.20        9.41      1.90 o
  11   1   0       19.60       19.13      1.90 o
   0   2   0     4884.13     4586.75     39.81 o
   1   2   0      558.84      573.23      3.80 o
   2   2   0     3859.22     3763.28     21.71 o
   3   2   0        8.00       12.07      0.45 o
   4   2   0       34.23       39.82      1.48 o
   5   2   0     1450.80     1531.64     15.30 o
   6   2   0        6.68        8.97      1.04 o
   7   2   0      119.74      125.71      2.40 o
   8   2   0      158.90      156.09      2.77 o
   9   2   0      178.08      169.32      2.86 o
  10   2   0       40.47       43.19      2.11 o
   1   3   0       13.01       11.72      0.46 o
   2   3   0        3.30       16.28      2.80 o
   3   3   0        0.14        2.04      0.79 o
   4   3   0      131.17      110.86      1.40 o
   5   3   0      161.74      166.73      3.68 o
   6   3   0     1322.93     1294.29     12.10 o
   7   3   0       16.78       15.68      1.67 o
   8   3   0      240.47      212.72      2.86 o
   9   3   0      117.51      119.32      2.61 o
  10   3   0       42.03       39.02      2.02 o
   0   4   0     6615.44     7006.44     71.34 o
   1   4   0        0.43        1.03      0.64 o
   2   4   0      119.93      108.00      1.14 o
   3   4   0      189.59      219.40      2.19 o
   4   4   0      542.26      537.64      4.49 o
   5   4   0       14.55       14.38      0.78 o
   6   4   0       36.35       34.80      1.36 o
   7   4   0       13.48       12.84      1.52 o
   8   4   0       36.57       27.95      1.80 o
   9   4   0       24.78       26.51      1.90 o
  10   4   0        0.19        1.36      1.81 o
   1   5   0     3331.56     3270.43     16.63 o
   2   5   0      457.29      439.22      3.63 o
   3   5   0        4.50        4.50      0.72 o
   4   5   0       95.32       94.30      1.47 o
   5   5   0      277.13      300.37      4.00 o
   6   5   0      524.85      519.13      8.58 o
   7   5   0       95.13       90.11      2.37 o
   8   5   0       49.70       48.67      1.92 o
   9   5   0       12.21       10.53      2.29 o
  10   5   0        2.83        2.34      2.05 o
   0   6   0     1158.52     1127.28     17.57 o
   1   6   0      447.14      417.02      2.79 o
   2   6   0        0.62        3.90      0.75 o
   3   6   0       27.92       28.91      1.08 o
   4   6   0        7.74       10.34      1.13 o
   5   6   0        1.29        2.85      1.37 o
   6   6   0       80.30       83.21      2.31 o
   7   6   0      209.59      191.47      3.07 o
   8   6   0        6.31        7.01      2.01 o
   9   6   0       10.97        9.63      2.22 o
   1   7   0      498.19      480.58      4.94 o
   2   7   0      161.38      168.97      2.27 o
   3   7   0       46.99       49.79      1.69 o
   4   7   0       47.08       51.95      1.76 o
   5   7   0       37.01       35.54      1.90 o
   6   7   0      629.07      635.30     14.68 o
   7   7   0       71.42       72.66      2.50 o
   8   7   0       32.59       34.79      2.26 o
   0   8   0        3.34        4.51      1.64 o
   1   8   0       45.90       42.63      1.65 o
   2   8   0      100.57      101.44      2.29 o
   3   8   0      129.77      129.50      2.71 o
   4   8   0      579.08      569.74     12.66 o
   5   8   0      353.23      371.10      8.69 o
   6   8   0        2.05        2.13      1.80 o
   7   8   0       28.52       29.69      2.09 o
   8   8   0        0.20       -0.28      2.17 o
   1   9   0      601.05      579.86     11.92 o
   2   9   0       48.95       52.36      2.06 o
   3   9   0        4.41        2.07      1.58 o
   4   9   0       57.05       55.14      2.07 o
   5   9   0       43.27       47.35      2.03 o
   6   9   0       96.33       93.70      2.95 o
   7   9   0       39.65       40.13      2.42 o
   0  10   0      331.87      308.84      5.57 o
   1  10   0       14.46       12.69      1.78 o
   2  10   0       47.75       50.84      2.03 o
   3  10   0       22.58       20.96      2.14 o
   4  10   0      196.16      204.90      4.76 o
   5  10   0        0.25       -0.54      2.18 o
   1  11   0       11.91       11.34      1.99 o
   2  11   0        0.29        0.35      1.67 o
   3  11   0       48.60       48.83      2.41 o
   4  11   0       83.60       76.98      2.83 o
   2   0   1       10.30       13.20      0.52 o
   3   0   1     4077.89     4015.59     29.97 o
   4   0   1     2038.31     2135.18     16.02 o
   5   0   1      483.01      512.05      5.85 o
   6   0   1      711.10      694.42      5.46 o
   7   0   1      257.07      238.99      2.92 o
   8   0   1       28.80       25.71      2.23 o
   9   0   1      166.00      152.08      2.66 o
  10   0   1       34.20       32.13      2.10 o
  11   0   1       63.06       70.49      2.51 o
   1   1   1     1618.20     1499.22      5.46 o
   2   1   1      215.89      202.81      1.26 o
   3   1   1     1704.74     1682.90      5.77 o
   4   1   1     2517.77     2605.54      8.50 o
   5   1   1      209.07      199.17      1.64 o
   6   1   1       53.94       57.34      1.14 o
   7   1   1      299.26      281.81      2.15 o
   8   1   1      117.12       92.31      1.74 o
   9   1   1        8.95       12.78      1.47 o
  10   1   1        1.39        1.92      1.33 o
  11   1   1       55.08       55.11      1.57 o
   0   2   1    17437.64    14901.94     96.82 o
   1   2   1     6053.29     5831.04     24.54 o
   2   2   1     2295.45     2283.80     10.75 o
   3   2   1       45.71       45.24      1.03 o
   4   2   1      214.33      218.45      1.75 o
   5   2   1      330.67      334.72      1.92 o
   6   2   1      156.84      162.44      1.67 o
   7   2   1       60.94       64.05      1.40 o
   8   2   1      195.55      176.35      2.29 o
   9   2   1        5.54        4.65      1.38 o
  10   2   1       16.72       16.67      1.38 o
   0   3   1     5861.05     5650.44     37.33 o
   1   3   1     2918.33     2766.01     12.03 o
   2   3   1      410.58      433.91      2.01 o
   3   3   1      247.02      261.77      1.80 o
   4   3   1      687.78      725.61      2.96 o
   5   3   1      104.65      109.54      1.23 o
   6   3   1       85.24       75.57      0.96 o
   7   3   1      279.82      274.05      2.28 o
   8   3   1       89.47       77.50      1.67 o
   9   3   1       48.41       41.48      1.47 o
  10   3   1       22.03       23.27      1.46 o
   0   4   1      354.51      327.54      2.34 o
   1   4   1      181.74      207.84      1.80 o
   2   4   1      381.33      379.42      1.76 o
   3   4   1      861.75      873.50      3.55 o
   4   4   1       73.38       79.12      0.83 o
   5   4   1      242.29      254.58      1.52 o
   6   4   1       42.35       43.82      1.07 o
   7   4   1      164.74      159.32      1.81 o
   8   4   1       32.41       35.00      1.34 o
   9   4   1       17.17       16.22      1.30 o
  10   4   1       75.65       76.90      1.64 o
   0   5   1       12.57       10.16      0.62 o
   1   5   1        5.45        9.79      0.53 o
   2   5   1      688.67      688.18      3.47 o
   3   5   1      512.95      502.05      3.00 o
   4   5   1      306.64      302.14      1.75 o
   5   5   1      291.95      282.02      2.38 o
   6   5   1       76.97       79.02      1.31 o
   7   5   1       22.20       28.32      1.32 o
   8   5   1      153.95      156.46      1.95 o
   9   5   1       15.02       13.26      1.63 o
  10   5   1       47.94       51.23      1.76 o
   0   6   1      153.26      172.28      1.95 o
   1   6   1      192.17      198.64      1.47 o
   2   6   1       40.92       38.54      0.72 o
   3   6   1      413.75      430.81      2.76 o
   4   6   1      204.91      209.71      1.42 o
   5   6   1       92.82       89.27      1.34 o
   6   6   1      304.16      293.26      3.01 o
   7   6   1        1.53        0.46      1.43 o
   8   6   1       27.98       27.71      1.62 o
   9   6   1        8.40        7.65      1.49 o
   0   7   1      136.32      138.65      1.69 o
   1   7   1      334.69      348.30      3.00 o
   2   7   1      298.02      305.28      2.66 o
   3   7   1      296.83      300.70      3.04 o
   4   7   1      107.39       98.22      1.39 o
   5   7   1       84.63       84.11      1.54 o
   6   7   1      450.14      446.81      5.05 o
   7   7   1        8.18        7.42      1.40 o
   8   7   1       32.64       30.87      1.52 o
   0   8   1       76.02       71.93      1.72 o
   1   8   1      229.22      235.36      2.17 o
   2   8   1      478.15      479.14      5.54 o
   3   8   1       93.55       98.01      1.49 o
   4   8   1       40.46       42.44      1.35 o
   5   8   1      281.09      273.61      3.78 o
   6   8   1       81.00       84.40      1.97 o
   7   8   1       30.96       27.07      1.54 o
   8   8   1       25.35       25.89      1.45 o
   0   9   1       82.78       81.88      1.85 o
   1   9   1       61.57       59.93      1.45 o
   2   9   1       99.69       95.56      2.14 o
   3   9   1       91.97       94.55      1.82 o
   4   9   1       20.41       23.39      1.51 o
   5   9   1       29.15       30.05      1.46 o
   6   9   1       71.09       67.99      1.80 o
   7   9   1       32.56       32.04      1.73 o
   0  10   1       38.89       41.09      1.90 o
   1  10   1      104.17      105.14      1.76 o
   2  10   1        4.67        4.26      1.25 o
   3  10   1      257.86      246.03      4.95 o
   4  10   1       19.20       20.93      1.53 o
   5  10   1        1.04       -0.14      1.37 o
   0  11   1        4.23        5.38      2.16 o
   1  11   1        0.47        0.81      1.45 o
   2  11   1       25.14       24.50      1.46 o
   3  11   1      143.05      146.33      4.49 o
   4  11   1       53.67       56.13      2.48 o
   1   0   2     9543.20     8512.67     51.58 o
   2   0   2      325.99      304.19      2.84 o
   3   0   2      473.37      473.16      4.44 o
   4   0   2       13.01       13.81      0.96 o
   5   0   2      233.58      235.52      3.04 o
   6   0   2       45.35       45.09      1.06 o
   7   0   2       18.08       18.63      2.23 o
   8   0   2       54.69       52.16      2.39 o
   9   0   2        4.95        6.18      2.13 o
  10   0   2        1.84        3.42      1.93 o
  11   0   2        2.84        3.06      2.05 o
   0   1   2      451.63      434.31      3.19 o
   1   1   2     5574.80     5096.43     21.22 o
   2   1   2     1153.85     1094.50      5.06 o
   3   1   2      404.12      422.34      1.77 o
   4   1   2     6373.79     6400.22     20.31 o
   5   1   2       61.72       80.78      0.88 o
   6   1   2       41.71       45.12      0.97 o
   7   1   2      146.11      159.20      2.34 o
   8   1   2      351.27      327.31      2.62 o
   9   1   2        9.22        8.65      1.46 o
  10   1   2       13.77       14.71      1.42 o
   0   2   2     2679.40     2635.34     18.94 o
   1   2   2      421.06      469.01      2.09 o
   2   2   2     2319.57     2273.74      9.82 o
   3   2   2      152.72      169.64      1.23 o
   4   2   2     1144.58     1182.54      5.36 o
   5   2   2       37.29       37.46      0.81 o
   6   2   2       49.26       46.21      1.02 o
   7   2   2       18.13       19.99      1.28 o
   8   2   2       70.54       64.17      1.61 o
   9   2   2       82.90       76.04      1.65 o
  10   2   2      224.71      230.24      2.99 o
   0   3   2     1189.01     1184.50      7.52 o
   1   3   2      285.63      288.74      1.52 o
   2   3   2     1018.86     1063.75      4.46 o
   3   3   2      909.93      908.73      4.68 o
   4   3   2     1060.37     1132.63      4.81 o
   5   3   2      382.07      349.92      3.15 o
   6   3   2       41.69       46.02      1.02 o
   7   3   2       39.38       43.34      1.41 o
   8   3   2      131.59      122.43      1.78 o
   9   3   2      107.34      110.99      1.73 o
  10   3   2       50.48       56.49      1.57 o
   0   4   2       10.93       17.10      0.81 o
   1   4   2      736.12      755.59      3.88 o
   2   4   2      712.74      674.85      3.09 o
   3   4   2      712.22      727.95      3.48 o
   4   4   2       45.22       51.89      0.70 o
   5   4   2      552.32      563.32      4.03 o
   6   4   2      446.79      439.07      3.91 o
   7   4   2       23.18       19.48      1.23 o
   8   4   2       58.66       49.91      1.40 o
   9   4   2        5.38        4.96      1.29 o
  10   4   2       62.77       65.46      1.68 o
   0   5   2      547.76      554.95      5.11 o
   1   5   2      504.52      529.70      3.27 o
   2   5   2      405.83      463.66      2.66 o
   3   5   2      143.47      146.61      1.38 o
   4   5   2      421.88      420.99      2.48 o
   5   5   2       22.70       22.24      0.89 o
   6   5   2      135.62      126.94      1.57 o
   7   5   2       21.86       22.68      1.38 o
   8   5   2       82.36       78.58      1.63 o
   9   5   2       70.79       70.13      1.68 o
   0   6   2       83.67       76.65      1.04 o
   1   6   2      408.54      419.98      2.53 o
   2   6   2      110.23      114.08      1.15 o
   3   6   2        2.57        1.84      0.73 o
   4   6   2       84.63       78.06      1.09 o
   5   6   2      438.30      449.44      3.87 o
   6   6   2       29.02       33.38      1.24 o
   7   6   2      258.62      251.14      3.28 o
   8   6   2       86.40       79.74      1.74 o
   9   6   2       42.84       47.22      1.74 o
   0   7   2      622.49      608.78      7.28 o
   1   7   2      130.06      126.77      1.24 o
   2   7   2        9.83       10.64      0.83 o
   3   7   2      132.39      140.64      1.46 o
   4   7   2       38.40       39.59      1.32 o
   5   7   2       92.81       91.94      2.07 o
   6   7   2       63.69       66.74      1.49 o
   7   7   2       27.59       25.60      1.53 o
   8   7   2        7.48        7.33      1.43 o
   0   8   2        7.41        8.37      1.33 o
   1   8   2      107.15      109.72      1.41 o
   2   8   2      280.04      269.90      3.30 o
   3   8   2      416.91      398.42      3.70 o
   4   8   2       70.62       68.42      1.47 o
   5   8   2        5.46        5.09      1.28 o
   6   8   2      118.61      117.94      2.76 o
   7   8   2        4.83        3.43      1.37 o
   8   8   2       15.29       14.17      1.39 o
   0   9   2      210.24      193.50      2.95 o
   1   9   2       56.79       55.94      1.40 o
   2   9   2      117.09      115.31      2.41 o
   3   9   2        6.36        7.69      1.41 o
   4   9   2       91.90       91.85      2.06 o
   5   9   2       38.65       41.48      1.63 o
   6   9   2        5.70        8.17      1.47 o
   7   9   2       26.43       29.24      1.65 o
   0  10   2        1.30        1.08      1.79 o
   1  10   2       35.88       31.93      1.42 o
   2  10   2      109.71       99.54      1.86 o
   3  10   2       41.19       40.42      1.71 o
   4  10   2      150.91      150.47      2.29 o
   5  10   2       79.88       81.46      2.53 o
   0  11   2       21.37       22.00      2.27 o
   1  11   2        6.92        6.69      1.28 o
   2  11   2        8.41        6.00      1.46 o
   3  11   2       57.20       59.86      1.86 o
   1   0   3      994.33      958.61      7.54 o
   2   0   3      231.00      230.69      3.16 o
   3   0   3     2356.47     2308.51     11.20 o
   4   0   3       38.37       45.12      1.34 o
   5   0   3      252.43      252.78      2.38 o
   6   0   3        6.11        6.83      0.98 o
   7   0   3       60.24       54.54      1.84 o
   8   0   3       80.35       65.06      2.28 o
   9   0   3       74.37       72.54      2.56 o
  10   0   3       11.75       12.76      2.18 o
   0   1   3      129.63      151.75      1.15 o
   1   1   3       24.50       27.22      0.55 o
   2   1   3     1322.94     1246.68      5.52 o
   3   1   3      642.76      641.07      2.63 o
   4   1   3      267.56      309.73      2.95 o
   5   1   3      994.69     1018.72      5.58 o
   6   1   3      229.21      242.21      2.06 o
   7   1   3      165.67      149.42      1.71 o
   8   1   3       33.20       32.98      1.61 o
   9   1   3       82.20       79.02      1.65 o
  10   1   3        8.26        8.80      1.33 o
   0   2   3    15463.87    13579.70     81.95 o
   1   2   3      275.76      271.46      2.77 o
   2   2   3     2058.49     2073.71      7.89 o
   3   2   3      784.54      784.46      3.33 o
   4   2   3      134.65      131.82      1.64 o
   5   2   3       46.67       65.22      0.90 o
   6   2   3       63.21       75.53      0.93 o
   7   2   3      143.09      146.45      1.47 o
   8   2   3       26.86       29.45      1.47 o
   9   2   3       34.27       25.49      1.45 o
  10   2   3       28.46       34.45      1.55 o
   0   3   3     3458.14     3447.64     18.25 o
   1   3   3     6165.38     6001.26     22.17 o
   2   3   3     1505.32     1525.62      6.40 o
   3   3   3       12.00       12.66      1.51 o
   4   3   3       45.34       51.02      0.73 o
   5   3   3      271.51      276.74      3.17 o
   6   3   3      239.86      250.12      2.04 o
   7   3   3      171.07      185.93      2.06 o
   8   3   3       94.99       85.28      1.63 o
   9   3   3       41.02       39.71      1.43 o
  10   3   3       25.47       25.12      1.46 o
   0   4   3       67.72       53.06      1.03 o
   1   4   3      434.85      474.15      2.76 o
   2   4   3      588.84      633.58      3.25 o
   3   4   3      268.37      287.16      1.94 o
   4   4   3      350.43      361.60      2.81 o
   5   4   3       21.81       22.47      0.81 o
   6   4   3      320.56      337.73      3.04 o
   7   4   3       64.57       63.17      1.33 o
   8   4   3       81.17       77.13      1.43 o
   9   4   3       35.42       34.94      1.50 o
  10   4   3       51.06       59.67      1.69 o
   0   5   3      363.77      382.44      3.74 o
   1   5   3       95.90      105.95      1.20 o
   2   5   3      184.48      183.53      1.26 o
   3   5   3       74.29       74.06      0.79 o
   4   5   3      252.69      281.95      1.96 o
   5   5   3      316.88      321.68      2.79 o
   6   5   3      222.95      212.25      2.47 o
   7   5   3       19.58       23.90      1.41 o
   8   5   3      130.45      130.14      1.93 o
   9   5   3        5.60        6.15      1.39 o
   0   6   3      698.08      741.16      5.93 o
   1   6   3      226.42      226.35      1.89 o
   2   6   3      234.02      238.07      2.31 o
   3   6   3       21.10       27.27      0.90 o
   4   6   3      141.44      131.66      1.35 o
   5   6   3       60.12       69.12      1.34 o
   6   6   3      164.50      166.06      1.86 o
   7   6   3      256.28      244.79      3.50 o
   8   6   3       15.81       13.92      1.46 o
   9   6   3       54.74       55.12      1.79 o
   0   7   3      511.76      558.37      7.91 o
   1   7   3      365.46      371.01      2.73 o
   2   7   3       84.94       80.55      1.07 o
   3   7   3        6.55        5.28      0.91 o
   4   7   3       72.14       76.12      1.57 o
   5   7   3       47.63       50.33      1.46 o
   6   7   3        9.64        7.35      1.34 o
   7   7   3       16.29       15.00      1.44 o
   8   7   3       13.64       14.30      1.41 o
   0   8   3      442.47      443.59      5.22 o
   1   8   3      417.21      389.93      3.93 o
   2   8   3      234.31      233.82      2.20 o
   3   8   3       47.36       46.07      1.30 o
   4   8   3       28.01       26.70      1.31 o
   5   8   3       42.44       37.57      1.41 o
   6   8   3       25.22       27.20      1.55 o
   7   8   3        7.85       10.13      1.41 o
   8   8   3        7.65        6.86      1.37 o
   0   9   3        5.73        8.73      1.73 o
   1   9   3      304.97      298.71      3.52 o
   2   9   3      174.19      171.48      2.35 o
   3   9   3       50.30       50.63      1.58 o
   4   9   3       84.54       83.11      1.82 o
   5   9   3       37.30       39.94      1.64 o
   6   9   3        3.70        3.61      1.61 o
   7   9   3       34.99       30.96      1.85 o
   0  10   3        2.38        3.00      1.97 o
   1  10   3       57.38       53.80      1.70 o
   2  10   3       82.44       80.03      1.84 o
   3  10   3       60.29       61.79      1.89 o
   4  10   3      115.01      119.08      3.73 o
   5  10   3       68.75       76.18      1.86 o
   0  11   3       15.53       16.35      2.12 o
   1  11   3       63.71       59.37      1.64 o
   2  11   3        7.81        9.12      1.62 o
   3  11   3       15.64       16.36      1.64 o
   0   0   4      738.68      620.98      6.73 o
   1   0   4     1631.03     1400.47      8.10 o
   2   0   4     1589.23     1460.88      8.61 o
   3   0   4       35.59       40.55      1.14 o
   4   0   4      249.76      268.39      3.09 o
   5   0   4      258.01      277.43      2.69 o
   6   0   4      346.67      356.53      4.13 o
   7   0   4      517.27      542.35      4.99 o
   8   0   4        3.32       -0.16      1.61 o
   9   0   4       18.08       12.33      2.15 o
  10   0   4        5.04        6.10      2.10 o
   0   1   4     1152.78     1117.59     13.37 o
   1   1   4      789.96      732.43      4.17 o
   2   1   4     1716.89     1627.42      5.91 o
   3   1   4      136.31      132.94      0.73 o
   4   1   4      668.04      678.93      3.61 o
   5   1   4      241.58      216.04      2.54 o
   6   1   4      233.46      236.83      1.76 o
   7   1   4       86.27       87.69      1.34 o
   8   1   4       21.91       18.74      1.54 o
   9   1   4       22.78       21.47      1.54 o
  10   1   4       39.82       40.84      1.57 o
   0   2   4      705.68      631.58      4.55 o
   1   2   4     2586.22     2521.75      8.51 o
   2   2   4     1581.06     1642.37      7.51 o
   3   2   4      134.25      147.76      4.17 o
   4   2   4      472.25      461.47      2.11 o
   5   2   4     1490.50     1472.61      7.25 o
   6   2   4      457.97      442.21      3.29 o
   7   2   4      524.86      523.97      4.54 o
   8   2   4        1.80        1.51      1.37 o
   9   2   4       67.44       60.90      1.52 o
  10   2   4       99.72      108.15      1.83 o
   0   3   4     2479.19     2525.40     16.91 o
   1   3   4       91.27      106.90      0.71 o
   2   3   4     1663.92     1681.27      7.34 o
   3   3   4      669.29      727.49      6.52 o
   4   3   4       28.01       29.09      0.69 o
   5   3   4        2.87        3.48      0.77 o
   6   3   4      424.07      400.08      2.52 o
   7   3   4      310.30      296.91      2.74 o
   8   3   4       21.69       24.99      1.41 o
   9   3   4       47.21       46.56      1.51 o
  10   3   4      155.99      169.52      2.49 o
   0   4   4     2077.93     2209.82     16.69 o
   1   4   4        1.21       12.75      1.67 o
   2   4   4       89.19      107.17      0.99 o
   3   4   4      251.66      258.18      1.40 o
   4   4   4       10.15       13.46      0.44 o
   5   4   4       67.76       73.04      0.96 o
   6   4   4      227.61      243.42      2.14 o
   7   4   4      345.18      326.30      2.76 o
   8   4   4       43.71       45.60      1.38 o
   9   4   4       65.83       72.15      1.63 o
  10   4   4       26.57       25.41      1.52 o
   0   5   4     1339.57     1432.12     10.88 o
   1   5   4      197.72      194.57      2.12 o
   2   5   4      836.39      861.84      4.82 o
   3   5   4      670.68      688.16      4.42 o
   4   5   4       90.49       88.52      1.04 o
   5   5   4      135.96      133.23      1.29 o
   6   5   4       85.81       92.54      1.60 o
   7   5   4       94.65       92.88      1.61 o
   8   5   4      144.79      143.56      1.96 o
   9   5   4       62.80       62.71      1.72 o
   0   6   4      238.16      241.36      2.65 o
   1   6   4     1551.63     1617.97     11.58 o
   2   6   4      330.30      359.73      2.63 o
   3   6   4       44.07       39.54      0.94 o
   4   6   4       56.11       62.97      1.09 o
   5   6   4       18.70       19.45      1.13 o
   6   6   4      176.99      174.65      2.27 o
   7   6   4       21.35       20.73      1.39 o
   8   6   4        2.85        2.85      1.27 o
   9   6   4       26.24       25.70      1.62 o
   0   7   4      110.44      117.98      1.92 o
   1   7   4       75.34       80.53      1.11 o
   2   7   4       14.74       12.48      1.06 o
   3   7   4        8.06       10.71      0.96 o
   4   7   4      168.42      167.62      2.20 o
   5   7   4       12.34       11.14      1.21 o
   6   7   4      117.23      121.79      1.90 o
   7   7   4        4.98        4.53      1.37 o
   8   7   4       28.74       30.24      1.48 o
   0   8   4       60.98       62.67      1.62 o
   1   8   4      397.90      393.78      3.42 o
   2   8   4      161.64      153.41      1.70 o
   3   8   4       58.19       58.27      1.32 o
   4   8   4       49.00       46.13      1.41 o
   5   8   4       55.84       59.04      1.56 o
   6   8   4       20.14       20.87      1.41 o
   7   8   4       25.08       24.15      1.46 o
   0   9   4       27.17       19.02      1.89 o
   1   9   4       26.45       27.15      1.42 o
   2   9   4       86.07       79.24      1.72 o
   3   9   4       79.89       76.67      1.77 o
   4   9   4       61.91       67.90      1.76 o
   5   9   4        2.96        2.29      1.52 o
   6   9   4        0.83        1.31      1.48 o
   0  10   4        0.82        1.35      2.14 o
   1  10   4      102.32       97.73      1.98 o
   2  10   4       26.14       25.02      1.66 o
   3  10   4       51.91       44.48      1.72 o
   4  10   4       41.23       47.15      2.00 o
   5  10   4       30.75       32.06      1.68 o
   0  11   4        9.15        6.22      2.42 o
   1  11   4       15.34       16.91      1.51 o
   2  11   4       34.03       27.63      1.73 o
   3  11   4       49.87       48.63      1.99 o
   1   0   5     1298.33     1224.11      6.01 o
   2   0   5      229.92      227.17      3.32 o
   3   0   5      787.97      802.40      3.32 o
   4   0   5        7.34       13.18      1.20 o
   5   0   5       37.08       49.17      1.03 o
   6   0   5      380.06      387.20      4.34 o
   7   0   5      249.20      243.64      3.09 o
   8   0   5        1.81        1.39      1.86 o
   9   0   5        0.79        1.02      2.27 o
  10   0   5        0.01        1.20      2.12 o
   0   1   5       53.80       52.78      1.08 o
   1   1   5      456.24      432.56      2.57 o
   2   1   5     1128.60     1125.80      9.11 o
   3   1   5     1820.10     1818.66      6.01 o
   4   1   5        6.61        8.95      0.69 o
   5   1   5      122.45      117.69      1.03 o
   6   1   5      157.81      150.93      1.28 o
   7   1   5      441.27      423.84      3.30 o
   8   1   5       34.20       35.46      1.58 o
   9   1   5       10.34       12.02      1.57 o
  10   1   5       10.91        8.77      1.43 o
   0   2   5      635.75      684.54      5.21 o
   1   2   5      243.82      270.59      1.46 o
   2   2   5      361.86      390.75      2.73 o
   3   2   5      588.82      578.30      2.50 o
   4   2   5       15.71       13.51      0.61 o
   5   2   5      635.78      619.30      4.07 o
   6   2   5      787.96      780.72      4.53 o
   7   2   5      265.16      255.83      2.00 o
   8   2   5      181.30      178.30      2.08 o
   9   2   5       39.52       43.58      1.54 o
  10   2   5       16.12       17.66      1.37 o
   0   3   5     2047.67     2168.37     12.45 o
   1   3   5      111.31      103.94      1.83 o
   2   3   5      458.69      452.22      2.64 o
   3   3   5      371.14      400.26      2.26 o
   4   3   5      134.73      128.78      0.94 o
   5   3   5      413.92      411.80      2.08 o
   6   3   5      597.51      606.44      4.07 o
   7   3   5      661.18      666.56      5.99 o
   8   3   5        2.61        3.24      1.33 o
   9   3   5       42.60       41.42      1.58 o
  10   3   5        0.56        0.81      1.65 o
   0   4   5       47.13       51.25      1.77 o
   1   4   5     1320.23     1433.04      8.95 o
   2   4   5      694.30      784.27      4.60 o
   3   4   5      387.00      412.10      1.81 o
   4   4   5      415.82      419.28      2.81 o
   5   4   5      639.98      616.41      3.94 o
   6   4   5      120.95      118.04      1.23 o
   7   4   5       75.09       77.36      1.40 o
   8   4   5      159.13      154.48      1.83 o
   9   4   5       60.80       55.10      1.65 o
  10   4   5       92.04       96.21      1.86 o
   0   5   5      259.57      278.84      5.22 o
   1   5   5      238.73      254.75      1.61 o
   2   5   5       87.94       99.09      0.97 o
   3   5   5       91.39       94.69      1.02 o
   4   5   5      466.58      474.98      3.36 o
   5   5   5       12.68       13.15      0.96 o
   6   5   5       88.36       86.62      1.36 o
   7   5   5       12.45       11.74      1.30 o
   8   5   5       67.25       66.73      1.58 o
   9   5   5       27.08       26.12      1.54 o
   0   6   5     1531.57     1605.06     22.11 o
   1   6   5      464.70      486.21      3.94 o
   2   6   5       60.72       63.72      1.00 o
   3   6   5      282.51      270.26      2.19 o
   4   6   5       33.33       33.83      1.02 o
   5   6   5       21.54       22.05      1.19 o
   6   6   5       92.52       90.74      1.55 o
   7   6   5        8.08        9.61      1.31 o
   8   6   5      169.48      172.12      2.58 o
   9   6   5       85.99       89.31      1.98 o
   0   7   5       38.91       52.53      1.52 o
   1   7   5      244.18      248.04      2.55 o
   2   7   5      184.42      174.29      1.68 o
   3   7   5      246.29      253.62      2.19 o
   4   7   5      235.52      241.37      2.74 o
   5   7   5        8.05        8.23      1.16 o
   6   7   5       38.88       40.35      1.40 o
   7   7   5       22.00       22.79      1.36 o
   8   7   5        8.18        7.86      1.37 o
   0   8   5       49.22       51.32      1.81 o
   1   8   5      113.89      111.38      1.59 o
   2   8   5      214.78      225.57      2.53 o
   3   8   5      126.33      115.86      1.62 o
   4   8   5       36.55       36.27      1.48 o
   5   8   5       46.53       46.33      1.71 o
   6   8   5       36.01       35.32      1.53 o
   7   8   5       21.14       18.52      1.44 o
   0   9   5       19.36       18.95      2.17 o
   1   9   5       61.69       61.75      1.62 o
   2   9   5      316.02      302.98      5.75 o
   3   9   5      139.92      134.59      2.04 o
   4   9   5       58.38       56.04      1.72 o
   5   9   5       35.11       39.38      1.71 o
   6   9   5       31.35       32.16      1.72 o
   0  10   5       42.36       32.17      3.59 o
   1  10   5       26.06       25.24      1.65 o
   2  10   5       17.93       18.25      1.72 o
   3  10   5       38.51       37.31      1.90 o
   4  10   5        1.86        1.30      1.70 o
   5  10   5       32.17       33.88      1.82 o
   0  11   5        4.08        4.90      2.24 o
   1  11   5       20.74       21.36      1.73 o
   2  11   5       28.11       28.31      1.76 o
   3  11   5       16.20       13.62      1.74 o
   0   0   6     1129.01     1140.16     11.91 o
   1   0   6      174.99      183.43      1.83 o
   2   0   6      389.49      414.28      4.81 o
   3   0   6        6.09        4.47      1.53 o
   4   0   6       20.22       22.30      1.30 o
   5   0   6        0.41        2.15      0.80 o
   6   0   6      152.38      162.31      2.02 o
   7   0   6       54.56       53.10      1.73 o
   8   0   6       54.13       52.10      2.24 o
   9   0   6        2.39        1.35      2.39 o
  10   0   6       64.47       62.17      2.47 o
   0   1   6     5863.09     5533.07     43.14 o
   1   1   6     2038.43     2026.97     13.61 o
   2   1   6     2897.38     2869.26     13.64 o
   3   1   6     1472.13     1588.16      4.83 o
   4   1   6      144.36      153.67      1.08 o
   5   1   6      706.21      687.67      4.95 o
   6   1   6     1346.28     1309.20      8.07 o
   7   1   6      267.30      258.61      2.10 o
   8   1   6      140.03      141.65      1.91 o
   9   1   6       35.51       36.87      1.57 o
  10   1   6        3.98        5.56      1.45 o
   0   2   6        0.05        0.86      0.48 o
   1   2   6       93.71      114.66      0.94 o
   2   2   6      151.57      162.02      1.82 o
   3   2   6     1903.59     1961.02      8.07 o
   4   2   6       52.85       49.43      0.69 o
   5   2   6      123.56      125.01      1.18 o
   6   2   6     1236.87     1219.61      9.28 o
   7   2   6       13.04       12.52      1.15 o
   8   2   6      111.82      112.11      1.74 o
   9   2   6       97.64       92.69      1.73 o
  10   2   6        7.88        6.67      1.47 o
   0   3   6       14.13       15.85      0.65 o
   1   3   6      185.00      184.67      1.32 o
   2   3   6      299.78      309.93      1.53 o
   3   3   6      400.47      417.69      1.77 o
   4   3   6       35.93       31.04      0.53 o
   5   3   6      167.23      151.10      1.05 o
   6   3   6     1264.70     1253.66      8.51 o
   7   3   6       48.06       46.62      1.19 o
   8   3   6        2.98        2.90      1.26 o
   9   3   6        3.76        3.78      1.60 o
  10   3   6        3.77        4.42      1.49 o
   0   4   6      961.00     1082.74      9.26 o
   1   4   6      768.33      742.26      4.48 o
   2   4   6      334.78      327.12      2.96 o
   3   4   6      101.23      101.29      0.75 o
   4   4   6      143.69      148.85      1.06 o
   5   4   6      299.60      303.18      2.61 o
   6   4   6     1160.66     1148.05      7.95 o
   7   4   6      246.91      247.56      2.32 o
   8   4   6       31.56       28.78      1.39 o
   9   4   6       27.79       29.95      1.60 o
   0   5   6      407.78      350.78      3.28 o
   1   5   6       53.02       54.16      0.98 o
   2   5   6      330.68      338.30      2.46 o
   3   5   6      391.83      388.69      2.48 o
   4   5   6      169.05      170.87      1.52 o
   5   5   6      398.11      393.47      2.30 o
   6   5   6        7.15        8.08      1.15 o
   7   5   6      120.37      112.39      1.73 o
   8   5   6       37.13       38.72      1.44 o
   9   5   6       58.66       59.40      1.74 o
   0   6   6       38.48       30.55      1.20 o
   1   6   6        3.72        6.31      0.61 o
   2   6   6      525.62      552.78      4.03 o
   3   6   6       91.84       87.65      1.21 o
   4   6   6      110.45      112.68      1.36 o
   5   6   6      204.91      205.27      2.18 o
   6   6   6      146.06      143.98      1.91 o
   7   6   6      163.88      164.93      2.33 o
   8   6   6       41.14       41.64      1.46 o
   9   6   6       66.05       63.01      1.94 o
   0   7   6       22.83       18.90      1.63 o
   1   7   6       17.63       19.89      1.14 o
   2   7   6      213.60      223.20      2.55 o
   3   7   6      411.53      429.11      3.68 o
   4   7   6       17.19       21.93      1.13 o
   5   7   6      323.37      317.56      3.44 o
   6   7   6       97.71      103.18      1.71 o
   7   7   6        5.16        3.24      1.37 o
   8   7   6        3.22        3.34      1.36 o
   0   8   6      130.58      112.76      3.07 o
   1   8   6       24.37       30.97      1.47 o
   2   8   6      106.67      112.56      1.59 o
   3   8   6       29.99       34.09      1.35 o
   4   8   6        0.16        2.05      1.27 o
   5   8   6        9.08        9.31      1.52 o
   6   8   6       90.42       89.67      2.00 o
   7   8   6       10.61        9.02      1.54 o
   0   9   6      344.43      343.55      7.30 o
   1   9   6        1.68        3.42      1.35 o
   2   9   6       30.60       29.91      1.55 o
   3   9   6       49.73       50.90      1.74 o
   4   9   6       59.64       67.09      2.03 o
   5   9   6       30.83       29.22      1.73 o
   6   9   6       41.92       41.85      1.76 o
   0  10   6        5.98        6.31      2.86 o
   1  10   6       39.12       32.15      1.89 o
   2  10   6       23.59       21.89      1.66 o
   3  10   6       54.79       52.47      1.96 o
   4  10   6       31.49       30.61      1.92 o
   5  10   6       23.20       18.98      1.78 o
   0  11   6       26.92       27.65      2.65 o
   1  11   6       29.87       29.78      1.89 o
   2  11   6       36.83       38.85      1.89 o
   1   0   7       42.65       40.59      1.40 o
   2   0   7      949.37      985.63      4.99 o
   3   0   7      336.24      358.28      3.14 o
   4   0   7      777.78      767.73      8.11 o
   5   0   7      159.84      163.25      1.78 o
   6   0   7        0.33        0.64      1.53 o
   7   0   7      452.27      454.76      5.85 o
   8   0   7        0.06        0.24      1.75 o
   9   0   7        1.80       -0.79      1.97 o
  10   0   7      156.91      177.10      3.04 o
   0   1   7       33.64       41.06      1.01 o
   1   1   7     1335.25     1357.19      7.29 o
   2   1   7     1700.22     1802.27     10.05 o
   3   1   7     1741.58     1829.09      8.04 o
   4   1   7      212.38      211.29      1.85 o
   5   1   7        0.12        1.68      0.63 o
   6   1   7      644.78      640.58      4.83 o
   7   1   7      310.80      303.76      2.58 o
   8   1   7      113.13      109.59      1.68 o
   9   1   7       28.31       34.78      1.49 o
  10   1   7       59.09       65.06      1.75 o
   0   2   7     1372.72     1354.05      9.71 o
   1   2   7      353.26      360.90      2.27 o
   2   2   7      121.13      116.37      1.31 o
   3   2   7       44.65       46.25      0.75 o
   4   2   7       82.40       81.49      0.75 o
   5   2   7      203.88      204.04      1.34 o
   6   2   7      309.54      307.89      2.16 o
   7   2   7      259.83      258.35      2.93 o
   8   2   7       11.39       12.59      1.32 o
   9   2   7       20.57       19.94      1.48 o
  10   2   7        0.86        2.58      1.65 o
   0   3   7     1436.04     1474.98      7.94 o
   1   3   7       45.47       51.17      0.84 o
   2   3   7      156.28      167.31      1.39 o
   3   3   7      246.82      273.42      1.45 o
   4   3   7       63.05       66.58      0.79 o
   5   3   7      106.98      111.38      1.02 o
   6   3   7      550.84      546.41      3.94 o
   7   3   7       66.21       66.13      1.24 o
   8   3   7       51.76       53.36      1.44 o
   9   3   7       73.58       73.12      1.72 o
  10   3   7       76.92       79.85      2.02 o
   0   4   7        6.51       11.60      0.97 o
   1   4   7     1087.52     1081.63      6.36 o
   2   4   7      525.99      527.11      2.72 o
   3   4   7      482.41      514.52      2.66 o
   4   4   7       87.62       87.53      0.93 o
   5   4   7      323.51      318.94      2.30 o
   6   4   7      244.15      244.00      1.91 o
   7   4   7      352.40      349.27      3.81 o
   8   4   7       50.36       52.78      1.57 o
   9   4   7      147.72      146.69      2.07 o
   0   5   7      101.42      116.72      3.74 o
   1   5   7      323.24      334.96      2.55 o
   2   5   7      161.31      168.28      1.33 o
   3   5   7      104.28      110.72      1.30 o
   4   5   7      548.52      518.86      3.88 o
   5   5   7      183.35      185.26      2.29 o
   6   5   7      468.36      478.98      4.57 o
   7   5   7       47.94       49.97      1.50 o
   8   5   7      135.94      135.71      2.21 o
   9   5   7       38.75       37.50      1.58 o
   0   6   7       55.15       63.79      1.53 o
   1   6   7      162.89      169.14      1.60 o
   2   6   7      133.82      137.71      1.46 o
   3   6   7       61.97       54.21      1.10 o
   4   6   7      399.30      401.68      2.78 o
   5   6   7      118.38      113.66      1.46 o
   6   6   7        9.59        9.65      1.23 o
   7   6   7       95.41       93.39      1.85 o
   8   6   7      143.43      143.48      1.95 o
   0   7   7      214.51      209.86      3.64 o
   1   7   7      147.98      138.50      1.74 o
   2   7   7      143.25      144.80      2.30 o
   3   7   7       52.42       56.13      1.39 o
   4   7   7      550.86      553.25      5.60 o
   5   7   7       31.60       30.34      1.27 o
   6   7   7        9.58       10.69      1.27 o
   7   7   7       20.08       21.77      1.41 o
   8   7   7       54.36       61.22      1.72 o
   0   8   7       75.95       70.86      2.23 o
   1   8   7      142.43      147.00      1.93 o
   2   8   7       24.57       23.06      1.34 o
   3   8   7      159.85      152.72      2.32 o
   4   8   7       51.26       55.13      1.49 o
   5   8   7        6.30        5.36      1.33 o
   6   8   7        8.26        8.62      1.52 o
   7   8   7       33.53       29.84      1.74 o
   0   9   7      185.11      181.69      3.42 o
   1   9   7       97.80      101.66      1.77 o
   2   9   7       19.17       18.57      1.55 o
   3   9   7        4.65        5.54      1.44 o
   4   9   7       30.75       34.40      1.75 o
   5   9   7       77.04       77.78      1.97 o
   6   9   7      185.96      191.95      3.90 o
   0  10   7      113.72      103.92      3.42 o
   1  10   7       85.11       81.58      1.99 o
   2  10   7       26.86       25.41      1.64 o
   3  10   7       27.10       29.48      1.83 o
   4  10   7        5.18        5.59      1.62 o
   0  11   7       87.46       86.39      3.10 o
   1  11   7      121.40      115.26      2.34 o
   0   0   8      903.07      874.07      9.30 o
   1   0   8      395.48      354.55      4.54 o
   2   0   8      106.93      119.57      2.64 o
   3   0   8       98.41       78.77      1.32 o
   4   0   8      332.81      317.10      2.87 o
   5   0   8       53.21       53.01      1.74 o
   6   0   8      161.99      167.58      2.84 o
   7   0   8      122.69      123.82      2.12 o
   8   0   8        0.02        0.66      1.64 o
   9   0   8       26.86       31.46      2.11 o
  10   0   8       63.94       81.43      2.80 o
   0   1   8      178.51      168.31      1.59 o
   1   1   8      463.83      468.86      3.24 o
   2   1   8     1718.61     1813.35      8.90 o
   3   1   8      138.69      134.71      1.55 o
   4   1   8      415.73      400.75      2.86 o
   5   1   8       85.80       81.19      1.53 o
   6   1   8      257.28      249.15      2.10 o
   7   1   8      508.05      489.81      3.48 o
   8   1   8       18.08       17.12      1.26 o
   9   1   8        4.11        8.33      1.35 o
  10   1   8       75.26       82.81      2.04 o
   0   2   8       93.03      103.36      1.02 o
   1   2   8      636.78      623.68      3.26 o
   2   2   8     2165.33     2305.82     12.82 o
   3   2   8       12.93       11.86      0.64 o
   4   2   8      390.07      401.06      3.36 o
   5   2   8       47.01       42.26      0.85 o
   6   2   8      148.79      149.31      1.51 o
   7   2   8      109.46      113.28      1.45 o
   8   2   8      135.48      139.67      1.85 o
   9   2   8       57.82       61.03      1.84 o
  10   2   8      155.26      163.15      2.44 o
   0   3   8      164.65      176.61      1.67 o
   1   3   8      119.95      112.05      1.03 o
   2   3   8      420.80      417.30      2.51 o
   3   3   8      358.06      379.12      2.59 o
   4   3   8       60.95       59.07      0.74 o
   5   3   8      486.24      462.92      2.78 o
   6   3   8       12.69       14.46      1.04 o
   7   3   8      704.93      700.68      5.68 o
   8   3   8      136.61      134.46      1.69 o
   9   3   8       17.07       19.19      1.41 o
   0   4   8       57.34       68.39      1.47 o
   1   4   8       75.93       75.58      1.24 o
   2   4   8      131.17      135.41      1.18 o
   3   4   8      379.60      374.54      2.40 o
   4   4   8      240.21      228.97      1.59 o
   5   4   8      183.67      181.49      1.58 o
   6   4   8      171.28      170.90      1.90 o
   7   4   8      133.16      135.23      1.86 o
   8   4   8       36.19       37.93      1.46 o
   9   4   8       54.29       54.90      1.62 o
   0   5   8       16.84       20.25      0.78 o
   1   5   8       29.06       30.83      0.91 o
   2   5   8      181.99      168.42      1.53 o
   3   5   8        5.72        8.98      0.85 o
   4   5   8      147.29      138.62      1.44 o
   5   5   8       73.38       65.18      1.25 o
   6   5   8       10.60       10.87      1.16 o
   7   5   8       75.82       74.56      1.59 o
   8   5   8      199.91      208.79      2.23 o
   9   5   8       57.26       56.68      1.78 o
   0   6   8       86.78       76.00      1.99 o
   1   6   8       67.35       78.62      1.38 o
   2   6   8      131.61      142.25      1.89 o
   3   6   8       41.31       36.92      1.09 o
   4   6   8       22.13       20.42      1.09 o
   5   6   8      268.18      270.61      2.56 o
   6   6   8      282.04      279.05      3.22 o
   7   6   8       85.27       86.03      1.71 o
   8   6   8       40.51       42.85      1.52 o
   0   7   8      382.86      386.08      8.71 o
   1   7   8      103.05      105.29      1.73 o
   2   7   8       62.66       68.54      1.47 o
   3   7   8      518.29      518.89      5.25 o
   4   7   8       30.15       32.73      1.44 o
   5   7   8      131.84      144.48      2.11 o
   6   7   8      112.90      115.56      1.78 o
   7   7   8      113.22      115.06      1.92 o
   0   8   8       96.67       86.63      2.53 o
   1   8   8       81.33       80.54      2.07 o
   2   8   8       46.18       46.78      1.48 o
   3   8   8       33.94       35.67      1.47 o
   4   8   8        3.49        4.23      1.40 o
   5   8   8       36.51       30.49      1.39 o
   6   8   8        5.75        6.03      1.50 o
   7   8   8       25.20       28.89      1.82 o
   0   9   8       80.17       76.21      3.30 o
   1   9   8      142.91      139.91      2.03 o
   2   9   8       25.84       23.45      1.39 o
   3   9   8        6.88        5.59      1.34 o
   4   9   8       21.20       16.77      1.63 o
   5   9   8       21.33       21.74      1.58 o
   0  10   8        4.95        8.18      2.42 o
   1  10   8        9.17       12.93      1.63 o
   2  10   8       14.43       16.31      1.64 o
   3  10   8        6.49        6.23      1.73 o
   4  10   8        2.88        2.46      1.56 o
   1   0   9       90.93       92.26      2.97 o
   2   0   9     1298.17     1355.59     11.63 o
   3   0   9      110.39      144.56      2.77 o
   4   0   9        3.40        1.82      1.18 o
   5   0   9      195.43      197.33      1.95 o
   6   0   9      146.02      171.43      3.18 o
   7   0   9       25.99       24.96      1.61 o
   8   0   9        1.19        2.86      1.74 o
   9   0   9       37.99       41.67      2.53 o
  10   0   9      213.79      221.52      4.18 o
   0   1   9     1191.17     1171.12      7.96 o
   1   1   9      401.77      385.22      2.86 o
   2   1   9      241.64      236.16      2.00 o
   3   1   9       40.77       44.43      0.91 o
   4   1   9      186.44      190.99      1.56 o
   5   1   9      869.96      858.80      8.78 o
   6   1   9      857.48      818.18      6.24 o
   7   1   9      386.72      376.37      2.81 o
   8   1   9       36.97       37.81      1.36 o
   9   1   9       24.41       25.30      1.50 o
  10   1   9       12.21       17.23      1.77 o
   0   2   9     1052.36      995.55      8.02 o
   1   2   9       37.39       35.62      0.83 o
   2   2   9       60.74       67.31      0.76 o
   3   2   9      238.58      241.92      3.06 o
   4   2   9      294.09      284.10      1.97 o
   5   2   9       44.88       44.04      0.97 o
   6   2   9       45.37       46.32      1.18 o
   7   2   9      125.82      124.48      1.51 o
   8   2   9       51.38       52.22      1.42 o
   9   2   9        0.56        1.34      1.43 o
   0   3   9     1135.71     1142.82      7.45 o
   1   3   9      215.70      218.76      1.52 o
   2   3   9       98.42      108.50      1.00 o
   3   3   9      196.68      205.71      1.96 o
   4   3   9       64.19       68.36      0.86 o
   5   3   9      195.67      201.98      1.76 o
   6   3   9      549.06      510.78      3.15 o
   7   3   9      102.63      103.28      1.52 o
   8   3   9       23.05       20.18      1.23 o
   9   3   9       35.00       32.83      1.85 o
   0   4   9       11.65        9.88      1.09 o
   1   4   9      355.93      342.73      2.15 o
   2   4   9      449.72      475.55      3.27 o
   3   4   9        1.18        2.13      0.72 o
   4   4   9      344.03      368.44      1.92 o
   5   4   9      164.06      157.01      1.62 o
   6   4   9      949.17      922.73      7.02 o
   7   4   9       14.26       13.39      1.14 o
   8   4   9       13.06       11.03      1.49 o
   9   4   9       15.43       14.62      1.77 o
   0   5   9       21.82       29.75      1.13 o
   1   5   9      157.15      175.76      1.47 o
   2   5   9       72.04       76.31      1.07 o
   3   5   9      109.37      114.08      1.24 o
   4   5   9      271.21      242.67      2.12 o
   5   5   9      349.06      345.67      2.77 o
   6   5   9      256.36      260.99      2.81 o
   7   5   9      201.93      215.64      2.13 o
   8   5   9      148.59      149.44      2.23 o
   0   6   9      874.19      885.80     11.53 o
   1   6   9      336.84      338.19      3.51 o
   2   6   9       10.03       12.84      1.22 o
   3   6   9       31.12       30.28      1.10 o
   4   6   9      233.49      225.37      1.76 o
   5   6   9      254.21      250.36      2.35 o
   6   6   9       20.33       19.62      1.23 o
   7   6   9      103.33      106.24      1.78 o
   8   6   9       92.64      101.14      2.01 o
   0   7   9       24.35       15.96      2.07 o
   1   7   9       24.75       25.54      1.44 o
   2   7   9       83.97       77.74      1.59 o
   3   7   9      100.06       83.99      1.66 o
   4   7   9      393.30      373.15      3.97 o
   5   7   9       20.19       18.24      1.39 o
   6   7   9       22.86       25.74      1.46 o
   7   7   9        9.30       13.68      1.50 o
   0   8   9      134.23      119.68      2.73 o
   1   8   9       27.85       27.58      1.55 o
   2   8   9       37.88       40.43      1.48 o
   3   8   9       43.22       47.44      1.52 o
   4   8   9      144.39      134.17      1.99 o
   5   8   9       25.01       23.66      1.37 o
   6   8   9       39.37       34.98      1.89 o
   0   9   9       27.88       31.51      2.44 o
   1   9   9       47.63       46.32      1.80 o
   2   9   9        7.86        8.11      1.24 o
   3   9   9       52.41       50.01      1.71 o
   4   9   9        5.38        6.55      1.52 o
   5   9   9      120.11      116.63      2.58 o
   0  10   9       34.00       33.04      2.67 o
   1  10   9       10.54       12.68      1.45 o
   2  10   9       38.85       38.08      1.76 o
   3  10   9        8.32        6.13      1.76 o
   0   0  10      558.97      518.25      4.37 o
   1   0  10        2.19        4.36      1.36 o
   2   0  10        0.63        0.22      1.22 o
   3   0  10       76.28       63.86      1.35 o
   4   0  10      148.55      157.62      2.46 o
   5   0  10       54.60       54.26      1.51 o
   6   0  10       42.32       46.04      1.73 o
   7   0  10       69.63       69.02      2.05 o
   8   0  10        4.42        5.18      1.85 o
   9   0  10       15.46       14.47      2.11 o
   0   1  10       30.24       17.30      1.09 o
   1   1  10      476.91      479.41      2.29 o
   2   1  10      144.49      147.44      1.60 o
   3   1  10      626.00      629.75      4.08 o
   4   1  10      329.79      337.63      2.61 o
   5   1  10      179.07      179.06      1.46 o
   6   1  10     1425.36     1370.03     10.90 o
   7   1  10       22.82       24.96      1.24 o
   8   1  10       56.67       51.25      1.58 o
   9   1  10        7.52        6.68      1.44 o
   0   2  10      381.60      398.71      2.45 o
   1   2  10      120.24      121.48      1.30 o
   2   2  10      116.71      105.42      1.22 o
   3   2  10      647.73      700.62      4.05 o
   4   2  10      120.70      128.11      2.84 o
   5   2  10       86.08       85.07      1.17 o
   6   2  10        3.40        3.16      1.03 o
   7   2  10       42.02       51.12      1.38 o
   8   2  10        5.61        6.98      1.30 o
   9   2  10       38.04       43.02      1.73 o
   0   3  10       37.86       37.98      1.25 o
   1   3  10      229.28      246.48      1.80 o
   2   3  10      411.56      419.08      2.22 o
   3   3  10      105.16      101.97      0.93 o
   4   3  10       78.09       69.76      0.98 o
   5   3  10       36.56       34.02      1.03 o
   6   3  10      580.16      574.40      5.61 o
   7   3  10       18.93       21.40      1.19 o
   8   3  10       10.07       10.20      1.26 o
   9   3  10       99.33      107.84      2.12 o
   0   4  10      708.43      668.34      4.08 o
   1   4  10       77.55       78.05      0.93 o
   2   4  10      217.96      211.42      1.84 o
   3   4  10      354.34      367.65      2.67 o
   4   4  10       20.14       25.26      0.97 o
   5   4  10      271.22      257.21      2.69 o
   6   4  10       40.24       41.15      1.22 o
   7   4  10      383.40      379.87      3.52 o
   8   4  10       75.78       78.14      1.96 o
   9   4  10       44.04       43.83      1.99 o
   0   5  10      101.10       94.20      1.90 o
   1   5  10      334.95      323.85      2.77 o
   2   5  10       74.89       78.70      1.24 o
   3   5  10      212.20      192.00      1.75 o
   4   5  10       62.78       67.91      1.21 o
   5   5  10       84.56       84.21      1.32 o
   6   5  10       34.27       29.21      1.29 o
   7   5  10       28.70       27.16      1.41 o
   8   5  10       35.19       32.26      1.66 o
   0   6  10       36.99       29.99      1.98 o
   1   6  10      205.87      191.45      2.60 o
   2   6  10        8.76       10.32      1.29 o
   3   6  10      150.33      157.75      1.79 o
   4   6  10      209.79      200.04      2.51 o
   5   6  10      208.22      208.69      2.30 o
   6   6  10        0.98        1.20      1.23 o
   7   6  10      316.59      327.59      3.46 o
   8   6  10       14.27       13.39      1.55 o
   0   7  10      159.25      164.86      3.63 o
   1   7  10      339.01      322.73      3.98 o
   2   7  10      132.14      137.48      1.78 o
   3   7  10      159.00      160.56      1.88 o
   4   7  10       12.87       11.47      1.50 o
   5   7  10       14.01       12.67      1.48 o
   6   7  10       62.40       60.72      1.89 o
   7   7  10       17.11       16.02      1.89 o
   0   8  10       18.17       24.55      2.11 o
   1   8  10       38.36       36.72      1.56 o
   2   8  10        0.85        1.87      1.24 o
   3   8  10        1.20        0.96      1.23 o
   4   8  10        3.02        3.24      1.42 o
   5   8  10       27.57       26.92      1.49 o
   6   8  10        1.52        1.52      1.54 o
   0   9  10        2.02        1.41      2.19 o
   1   9  10       67.75       62.11      1.70 o
   2   9  10       30.31       31.59      1.39 o
   3   9  10       24.78       22.57      1.53 o
   4   9  10       23.27       24.45      1.58 o
   5   9  10        6.53        9.29      1.73 o
   0  10  10       81.24       84.63      3.05 o
   1  10  10        4.05        5.07      1.41 o
   2  10  10       43.10       44.95      1.89 o
   1   0  11      617.99      636.25      3.43 o
   2   0  11      247.52      277.17      3.02 o
   3   0  11      145.50      133.20      2.31 o
   4   0  11       87.64       78.96      2.02 o
   5   0  11       24.24       17.30      1.55 o
   6   0  11      311.10      282.95      2.80 o
   7   0  11      123.34      114.85      3.46 o
   8   0  11        3.76        4.53      1.99 o
   9   0  11      141.31      157.74      3.06 o
   0   1  11       18.19       21.65      0.99 o
   1   1  11      475.07      482.34      2.99 o
   2   1  11      222.09      244.78      2.45 o
   3   1  11       44.59       51.46      0.95 o
   4   1  11        3.56        4.46      0.94 o
   5   1  11      258.06      254.59      2.47 o
   6   1  11      375.76      370.21      3.76 o
   7   1  11       23.13       26.32      1.30 o
   8   1  11       18.69       21.91      1.41 o
   9   1  11       26.61       29.69      1.67 o
   0   2  11       12.54        8.52      0.76 o
   1   2  11      250.19      240.22      2.17 o
   2   2  11      253.36      241.92      1.53 o
   3   2  11       23.95       26.72      0.71 o
   4   2  11      108.59      116.51      2.03 o
   5   2  11      275.89      277.79      1.96 o
   6   2  11      366.01      349.42      4.05 o
   7   2  11      100.55      104.34      1.60 o
   8   2  11        6.13        5.16      1.33 o
   9   2  11       15.92       14.86      1.52 o
   0   3  11      699.26      716.08      6.94 o
   1   3  11       66.45       60.47      0.92 o
   2   3  11       76.27       86.57      0.98 o
   3   3  11      241.71      249.32      2.28 o
   4   3  11      137.22      141.96      1.31 o
   5   3  11      176.92      165.70      1.73 o
   6   3  11      233.09      233.69      2.42 o
   7   3  11       95.71       94.36      1.99 o
   8   3  11       16.38       19.48      1.42 o
   9   3  11       85.91       91.78      2.12 o
   0   4  11       15.95       19.54      1.30 o
   1   4  11      354.57      350.43      2.43 o
   2   4  11      292.32      310.35      2.86 o
   3   4  11      192.35      197.72      1.57 o
   4   4  11      228.59      217.14      2.05 o
   5   4  11       50.30       45.49      1.28 o
   6   4  11       12.76       13.81      1.30 o
   7   4  11       89.86       93.44      1.65 o
   8   4  11      185.75      195.88      2.80 o
   0   5  11      144.33      165.14      2.81 o
   1   5  11      639.07      665.24      5.01 o
   2   5  11       28.16       28.01      1.04 o
   3   5  11      186.52      172.18      1.72 o
   4   5  11      315.33      300.52      2.46 o
   5   5  11       56.19       58.85      1.35 o
   6   5  11       64.74       65.64      1.45 o
   7   5  11       26.55       22.88      1.35 o
   8   5  11       65.35       65.29      1.84 o
   0   6  11     1498.24     1488.49     20.18 o
   1   6  11        1.39        1.58      1.28 o
   2   6  11      114.01      105.90      1.58 o
   3   6  11       24.43       22.59      1.30 o
   4   6  11       40.89       37.87      1.49 o
   5   6  11       13.68       12.53      1.20 o
   6   6  11        7.10        7.13      1.35 o
   7   6  11       28.40       31.12      1.51 o
   0   7  11      525.69      468.29      9.51 o
   1   7  11      327.30      341.58      4.48 o
   2   7  11        8.01        7.64      1.31 o
   3   7  11       88.84       86.59      1.66 o
   4   7  11        1.30        1.48      1.37 o
   5   7  11        7.09        6.20      1.42 o
   6   7  11        8.68        8.01      1.53 o
   0   8  11        3.83        2.94      2.17 o
   1   8  11       12.72       10.49      1.39 o
   2   8  11      203.51      205.03      2.11 o
   3   8  11       28.80       28.63      1.36 o
   4   8  11       36.81       39.10      1.55 o
   5   8  11       23.18       23.32      1.56 o
   0   9  11       77.46       79.57      2.89 o
   1   9  11        0.64        1.86      1.29 o
   2   9  11       43.57       39.39      1.54 o
   3   9  11       65.30       63.74      1.86 o
   4   9  11       21.31       21.70      1.52 o
   0  10  11        0.18        0.71      2.13 o
   1  10  11       13.88       15.02      1.56 o
   0   0  12      371.94      359.02      3.34 o
   1   0  12      260.12      252.49      2.03 o
   2   0  12       56.49       60.05      1.55 o
   3   0  12       42.22       43.07      1.84 o
   4   0  12      136.12      140.56      3.07 o
   5   0  12      103.32       77.22      2.10 o
   6   0  12       89.75       97.45      2.32 o
   7   0  12       26.85       26.74      1.92 o
   8   0  12       25.23       21.90      2.24 o
   9   0  12        5.29        9.09      2.06 o
   0   1  12      603.75      577.44      3.75 o
   1   1  12       15.48       14.94      0.66 o
   2   1  12       29.09       28.94      1.14 o
   3   1  12      125.13      128.62      1.57 o
   4   1  12      135.38      129.51      1.63 o
   5   1  12      112.89      124.40      1.51 o
   6   1  12       36.55       40.53      1.39 o
   7   1  12        6.37        6.39      1.17 o
   8   1  12       28.91       25.34      1.47 o
   9   1  12        9.85       10.22      1.50 o
   0   2  12      122.53      126.68      2.71 o
   1   2  12      663.60      652.16      3.94 o
   2   2  12      886.57      913.06      5.16 o
   3   2  12       97.91       80.17      1.30 o
   4   2  12        1.56        1.79      0.98 o
   5   2  12      161.05      142.21      1.74 o
   6   2  12       26.27       27.87      1.31 o
   7   2  12       10.62       10.83      1.22 o
   8   2  12      100.35      106.54      1.72 o
   9   2  12      177.06      195.05      2.71 o
   0   3  12      191.47      210.68      2.20 o
   1   3  12       40.39       48.24      0.99 o
   2   3  12      194.31      198.19      1.65 o
   3   3  12      838.36      799.60      5.86 o
   4   3  12        6.02        3.50      1.00 o
   5   3  12       11.05        6.66      1.15 o
   6   3  12       96.54       95.53      1.56 o
   7   3  12       17.82       17.88      1.26 o
   8   3  12       22.29       26.29      1.41 o
   0   4  12      115.63      119.84      1.69 o
   1   4  12       10.23       13.78      0.92 o
   2   4  12      117.22      115.67      1.34 o
   3   4  12      153.56      151.33      1.39 o
   4   4  12       37.75       35.49      1.16 o
   5   4  12       12.94        9.68      1.17 o
   6   4  12        6.57        7.35      1.19 o
   7   4  12       50.05       52.42      1.50 o
   8   4  12       17.55       15.68      1.51 o
   0   5  12     1278.68     1308.51     16.53 o
   1   5  12       98.67       92.09      1.47 o
   2   5  12      114.81      108.73      1.38 o
   3   5  12      107.77      113.94      1.51 o
   4   5  12        0.37        1.20      1.10 o
   5   5  12       97.18       97.50      1.58 o
   6   5  12       69.06       64.47      1.42 o
   7   5  12       56.87       62.66      1.65 o
   0   6  12        3.31        7.08      1.90 o
   1   6  12      118.74      116.88      2.13 o
   2   6  12       15.89       16.71      1.23 o
   3   6  12      241.11      235.25      2.35 o
   4   6  12       55.80       50.31      1.57 o
   5   6  12       40.07       43.41      1.62 o
   6   6  12       52.71       51.24      1.61 o
   7   6  12       60.24       65.14      1.77 o
   0   7  12      106.27      111.66      2.98 o
   1   7  12      105.05       98.61      1.99 o
   2   7  12       65.83       69.99      1.53 o
   3   7  12       50.71       49.51      1.53 o
   4   7  12       27.70       27.65      1.55 o
   5   7  12       11.40       12.84      1.61 o
   6   7  12       26.44       27.03      1.69 o
   0   8  12        6.23        6.70      2.34 o
   1   8  12       58.68       63.60      1.78 o
   2   8  12       61.38       70.49      1.82 o
   3   8  12        9.20        7.21      1.42 o
   4   8  12        9.38        9.67      1.51 o
   5   8  12      124.06      125.39      2.21 o
   0   9  12        0.02        3.23      2.34 o
   1   9  12       15.78       15.68      1.49 o
   2   9  12       47.99       46.19      1.70 o
   3   9  12       28.01       26.43      1.66 o
   1   0  13       83.31       79.45      2.02 o
   2   0  13       66.67       64.76      2.01 o
   3   0  13       73.38       56.48      1.63 o
   4   0  13        1.36        0.30      1.43 o
   5   0  13        6.76        3.17      1.95 o
   6   0  13       61.94       52.17      2.05 o
   7   0  13       18.51       19.53      1.89 o
   8   0  13        6.94        9.95      2.00 o
   0   1  13       56.08       48.21      1.58 o
   1   1  13       84.86       92.59      1.74 o
   2   1  13      139.57      140.47      1.49 o
   3   1  13      290.97      284.28      2.71 o
   4   1  13       87.78       74.76      1.25 o
   5   1  13      145.18      117.62      1.47 o
   6   1  13        7.09        8.10      1.23 o
   7   1  13      175.51      164.68      2.26 o
   8   1  13       29.76       29.36      1.56 o
   0   2  13      418.12      413.36      3.25 o
   1   2  13      329.74      334.74      3.51 o
   2   2  13       37.86       36.65      1.02 o
   3   2  13       59.00       60.68      1.17 o
   4   2  13      219.19      218.24      2.16 o
   5   2  13      231.57      211.23      2.30 o
   6   2  13       58.79       55.24      1.42 o
   7   2  13       76.14       73.44      1.76 o
   8   2  13       12.15        9.93      1.36 o
   0   3  13      372.26      373.51      3.71 o
   1   3  13      316.57      321.32      2.70 o
   2   3  13      523.92      500.72      3.30 o
   3   3  13       27.79       24.85      0.96 o
   4   3  13       60.49       63.07      1.25 o
   5   3  13      168.20      159.86      1.62 o
   6   3  13       21.00       20.88      1.28 o
   7   3  13       39.19       40.81      1.45 o
   8   3  13       26.02       31.42      1.45 o
   0   4  13        2.96        1.19      1.45 o
   1   4  13        4.28        5.49      1.19 o
   2   4  13       22.54       21.85      1.12 o
   3   4  13       23.07       24.16      1.16 o
   4   4  13      280.22      254.16      1.85 o
   5   4  13       23.06       26.70      1.20 o
   6   4  13       15.80       15.36      1.26 o
   7   4  13       21.08       20.88      1.32 o
   8   4  13       68.18       76.79      1.92 o
   0   5  13        3.11        1.14      1.91 o
   1   5  13       79.77       76.66      1.54 o
   2   5  13       14.11       11.81      1.23 o
   3   5  13      218.78      205.78      1.87 o
   4   5  13      111.87      108.27      1.59 o
   5   5  13       37.68       31.80      1.29 o
   6   5  13        7.30        7.70      1.25 o
   7   5  13        5.37        3.49      1.21 o
   0   6  13       69.34       75.03      2.35 o
   1   6  13       24.13       28.55      1.49 o
   2   6  13       54.44       60.42      1.52 o
   3   6  13       11.21        9.43      1.34 o
   4   6  13      102.91      102.64      1.88 o
   5   6  13       53.65       52.88      1.66 o
   6   6  13       48.15       44.90      1.68 o
   0   7  13       29.34       27.14      2.27 o
   1   7  13       71.20       80.84      1.92 o
   2   7  13       30.83       25.91      1.59 o
   3   7  13        2.83        2.93      1.38 o
   4   7  13        8.32        8.25      1.53 o
   5   7  13       96.31      102.68      2.14 o
   0   8  13       89.12       83.87      2.91 o
   1   8  13       26.19       32.63      1.67 o
   2   8  13      105.34      111.03      1.99 o
   3   8  13       14.01       14.73      1.54 o
   4   8  13       58.57       58.14      1.85 o
   0   9  13       51.03       53.73      2.61 o
   1   9  13      100.26      109.55      2.20 o
   2   9  13       43.06       40.76      1.61 o
   0   0  14      313.88      296.89      5.19 o
   1   0  14      561.63      536.85      3.15 o
   2   0  14      253.25      266.73      4.02 o
   3   0  14       24.68       23.81      1.66 o
   4   0  14      386.51      357.46      9.48 o
   5   0  14        3.35        8.75      3.30 o
   6   0  14        5.82        5.55      1.80 o
   7   0  14      125.67      124.06      2.63 o
   8   0  14       29.55       29.77      2.15 o
   0   1  14       90.44       92.97      2.15 o
   1   1  14      840.42      809.48      6.26 o
   2   1  14       65.11       63.57      1.33 o
   3   1  14       80.28       81.36      1.73 o
   4   1  14       40.57       35.92      1.21 o
   5   1  14       50.45       39.66      1.43 o
   6   1  14       31.06       29.69      1.45 o
   7   1  14       19.69       20.26      1.36 o
   8   1  14       16.96       16.32      1.48 o
   0   2  14      116.47      112.88      2.22 o
   1   2  14       25.84       28.09      1.32 o
   2   2  14       89.51       88.77      1.96 o
   3   2  14      190.81      185.28      1.69 o
   4   2  14      134.50      115.27      1.55 o
   5   2  14       12.28       17.69      1.23 o
   6   2  14       27.10       25.87      1.30 o
   7   2  14       37.86       36.91      1.41 o
   8   2  14       17.67       17.16      1.30 o
   0   3  14      184.70      176.20      3.16 o
   1   3  14      904.38      872.71      5.05 o
   2   3  14      105.95      105.82      1.41 o
   3   3  14      236.19      217.70      2.05 o
   4   3  14      210.70      185.92      2.01 o
   5   3  14       18.43       22.97      1.24 o
   6   3  14       66.09       69.35      1.56 o
   7   3  14        1.51        3.97      1.18 o
   8   3  14       63.17       70.67      1.73 o
   0   4  14        0.61        1.58      1.88 o
   1   4  14      230.91      220.39      1.88 o
   2   4  14      296.88      287.43      2.13 o
   3   4  14       19.04       19.14      1.32 o
   4   4  14       32.99       34.20      1.26 o
   5   4  14       15.83       15.68      1.34 o
   6   4  14       81.30       79.63      1.61 o
   7   4  14       60.94       62.40      1.62 o
   0   5  14      134.01      133.85      2.44 o
   1   5  14       78.12       80.46      1.55 o
   2   5  14        6.67        9.61      1.24 o
   3   5  14      142.59      143.83      1.90 o
   4   5  14        3.85        4.84      1.22 o
   5   5  14       41.75       43.67      1.55 o
   6   5  14       51.09       54.38      1.52 o
   7   5  14        1.29        0.79      1.28 o
   0   6  14       72.23       71.69      2.33 o
   1   6  14       22.99       26.94      1.46 o
   2   6  14      206.10      194.04      2.84 o
   3   6  14        2.75        3.04      1.34 o
   4   6  14       29.22       27.26      1.44 o
   5   6  14       51.18       47.56      1.73 o
   6   6  14        6.95        9.28      1.59 o
   0   7  14       38.28       46.44      2.63 o
   1   7  14      112.26      107.96      2.08 o
   2   7  14       29.17       28.88      1.55 o
   3   7  14        4.72        5.15      1.37 o
   4   7  14       65.20       64.85      1.91 o
   5   7  14       17.16       22.05      1.68 o
   0   8  14      114.95      122.16      3.31 o
   1   8  14        2.14        4.78      1.47 o
   2   8  14      126.23      128.84      2.10 o
   3   8  14       39.55       43.14      1.83 o
   0   9  14       34.77       38.00      2.42 o
   1   0  15     1727.19     1697.30     18.41 o
   2   0  15      166.35      150.71      3.59 o
   3   0  15       27.22       29.65      1.89 o
   4   0  15       44.04       46.41      2.55 o
   5   0  15       19.38       10.26      2.06 o
   6   0  15      301.14      289.55      3.77 o
   7   0  15       16.34       18.46      2.03 o
   8   0  15        0.06       -2.22      2.22 o
   0   1  15      142.97      140.71      2.40 o
   1   1  15      488.51      495.01      3.81 o
   2   1  15      161.36      155.48      2.20 o
   3   1  15       71.15       77.87      1.94 o
   4   1  15       78.52       69.41      1.46 o
   5   1  15       32.44       30.88      1.52 o
   6   1  15       37.80       39.41      1.58 o
   7   1  15       17.24       18.35      1.42 o
   0   2  15      259.75      253.30      4.69 o
   1   2  15     1244.51     1245.48      8.77 o
   2   2  15       35.13       36.08      1.30 o
   3   2  15      168.34      153.27      1.89 o
   4   2  15       86.79       85.42      1.55 o
   5   2  15       19.44       14.56      1.43 o
   6   2  15        1.42        3.13      1.42 o
   7   2  15       13.04       13.89      1.45 o
   0   3  15      954.55      946.89      9.35 o
   1   3  15       39.47       39.89      1.30 o
   2   3  15       17.30       16.37      1.13 o
   3   3  15        0.71        1.89      1.29 o
   4   3  15      227.23      218.05      1.89 o
   5   3  15       72.07       77.26      1.66 o
   6   3  15       15.02       10.62      1.46 o
   7   3  15       64.55       66.17      1.90 o
   0   4  15      109.75      109.42      2.40 o
   1   4  15       33.58       37.23      1.42 o
   2   4  15       44.86       40.10      1.30 o
   3   4  15       72.29       65.14      1.53 o
   4   4  15       24.61       29.12      1.29 o
   5   4  15       28.79       27.25      1.57 o
   6   4  15       73.77       77.35      1.84 o
   7   4  15       10.77       12.14      1.39 o
   0   5  15      102.17      108.30      2.28 o
   1   5  15       75.38       70.38      1.59 o
   2   5  15      236.35      230.28      2.24 o
   3   5  15       20.13       20.96      1.48 o
   4   5  15       35.02       37.54      1.58 o
   5   5  15      108.71      118.92      2.05 o
   6   5  15        8.51        7.39      1.47 o
   0   6  15       67.11       62.01      2.33 o
   1   6  15       42.06       41.27      1.56 o
   2   6  15        2.56        1.67      1.35 o
   3   6  15       66.96       64.48      1.66 o
   4   6  15       60.63       64.71      1.81 o
   5   6  15        1.08        3.57      1.67 o
   0   7  15      414.54      416.51      6.42 o
   1   7  15       33.92       33.86      1.68 o
   2   7  15       14.03       15.02      1.49 o
   3   7  15       51.96       54.15      1.87 o
   4   7  15       40.26       39.31      1.73 o
   0   8  15       27.32       23.73      2.60 o
   1   8  15       84.27       86.70      2.04 o
   2   8  15       10.80       13.79      1.53 o
   0   0  16     3257.62     3110.55     22.75 o
   1   0  16      135.11      132.47      2.51 o
   2   0  16       11.67       10.82      2.04 o
   3   0  16     1168.47     1143.00     15.64 o
   4   0  16      146.77      137.08      2.91 o
   5   0  16       57.02       57.77      2.47 o
   6   0  16        1.42        2.05      1.89 o
   7   0  16       34.29       35.80      2.38 o
   0   1  16      690.75      685.05      7.50 o
   1   1  16      163.36      151.37      1.99 o
   2   1  16        9.27        7.56      1.32 o
   3   1  16      157.56      145.08      2.16 o
   4   1  16      170.00      174.94      2.19 o
   5   1  16       45.85       42.66      1.69 o
   6   1  16       61.74       55.80      1.70 o
   7   1  16        9.66        9.15      1.40 o
   0   2  16      132.49      142.45      4.45 o
   1   2  16       48.83       49.33      1.44 o
   2   2  16      245.79      234.47      1.92 o
   3   2  16      161.10      146.42      1.84 o
   4   2  16       16.80       18.41      1.42 o
   5   2  16       20.73       18.42      1.59 o
   6   2  16      100.81      101.05      1.90 o
   7   2  16       17.48       16.00      1.48 o
   0   3  16        6.39        5.06      1.56 o
   1   3  16       18.61       18.09      1.20 o
   2   3  16       18.31       18.53      1.15 o
   3   3  16       17.58       19.06      1.26 o
   4   3  16       24.08       29.85      1.28 o
   5   3  16       25.38       25.22      1.45 o
   6   3  16       73.81       78.47      1.85 o
   0   4  16      173.03      167.32      2.58 o
   1   4  16      147.06      143.46      1.79 o
   2   4  16       41.51       40.59      1.41 o
   3   4  16       52.39       45.64      1.38 o
   4   4  16       22.29       19.80      1.36 o
   5   4  16       28.60       30.22      1.53 o
   6   4  16       41.41       45.80      1.67 o
   0   5  16      177.08      179.17      2.73 o
   1   5  16      157.70      163.89      2.35 o
   2   5  16       90.19       89.27      1.79 o
   3   5  16       67.21       72.28      1.62 o
   4   5  16       47.37       44.01      1.71 o
   5   5  16      143.48      140.24      2.16 o
   0   6  16       18.47       21.17      2.22 o
   1   6  16       58.83       59.35      1.66 o
   2   6  16       47.35       50.40      1.60 o
   3   6  16       13.91       13.80      1.39 o
   4   6  16       45.04       47.02      1.69 o
   0   7  16        0.90        2.90      2.28 o
   1   7  16       28.45       31.98      1.67 o
   2   7  16       24.92       26.54      1.48 o
   3   7  16       98.54      106.27      2.21 o
   0   8  16       33.17       37.97      2.70 o
   1   0  17       47.35       51.39      2.16 o
   2   0  17      243.28      231.34      4.09 o
   3   0  17      487.30      483.91      9.86 o
   4   0  17       68.71       61.58      2.66 o
   5   0  17       11.14        8.34      2.10 o
   6   0  17       28.59       29.04      2.09 o
   0   1  17        4.53        6.95      1.90 o
   1   1  17       31.12       31.62      1.45 o
   2   1  17       89.74       89.80      2.00 o
   3   1  17      239.12      244.22      4.23 o
   4   1  17       39.67       37.76      1.46 o
   5   1  17       40.89       35.30      1.72 o
   6   1  17        6.68        6.81      1.49 o
   0   2  17      304.36      314.05      4.94 o
   1   2  17       92.91       93.46      1.95 o
   2   2  17      144.54      146.79      2.21 o
   3   2  17       54.52       57.20      1.45 o
   4   2  17      153.80      136.81      1.99 o
   5   2  17       12.51       11.13      1.60 o
   6   2  17        3.69        3.65      1.42 o
   0   3  17       34.94       36.16      1.97 o
   1   3  17       60.66       65.84      1.67 o
   2   3  17       72.65       68.69      1.36 o
   3   3  17      201.77      189.74      1.88 o
   4   3  17        8.00        9.84      1.30 o
   5   3  17       79.74       75.82      1.91 o
   6   3  17        7.91        7.09      1.53 o
   0   4  17       79.67       77.44      2.25 o
   1   4  17       51.21       49.12      1.43 o
   2   4  17       37.25       38.72      1.48 o
   3   4  17       64.86       56.51      1.51 o
   4   4  17       65.85       73.37      1.82 o
   5   4  17       38.98       37.02      1.68 o
   0   5  17       84.83       83.25      2.27 o
   1   5  17      160.37      157.00      2.12 o
   2   5  17       31.35       27.48      1.45 o
   3   5  17       40.99       49.56      1.52 o
   4   5  17       55.17       54.65      1.67 o
   5   5  17       11.41       11.87      1.65 o
   0   6  17       49.69       49.62      2.27 o
   1   6  17       36.57       36.31      1.58 o
   2   6  17        9.47       10.56      1.37 o
   3   6  17        7.32       10.10      1.44 o
   4   6  17       51.97       50.80      1.60 o
   0   7  17       46.14       39.77      2.35 o
   1   7  17       39.55       41.04      1.69 o
   2   7  17       62.65       68.32      1.70 o
   0   0  18       14.26       17.22      2.71 o
   1   0  18      198.12      205.02      3.34 o
   2   0  18       76.32       75.12      2.30 o
   3   0  18       81.75       85.53      3.33 o
   4   0  18      221.19      232.28      5.56 o
   5   0  18        0.38       -2.25      2.25 o
   6   0  18        0.05       -0.88      2.14 o
   0   1  18      134.51      141.96      2.58 o
   1   1  18        9.71       12.17      1.32 o
   2   1  18       57.28       59.22      1.62 o
   3   1  18        9.99        8.63      1.29 o
   4   1  18      442.08      431.23      4.64 o
   5   1  18       88.69       96.72      2.19 o
   6   1  18       19.29       20.51      1.61 o
   0   2  18        0.09        1.52      1.82 o
   1   2  18      235.07      237.50      3.09 o
   2   2  18       22.32       23.54      1.32 o
   3   2  18      118.27      113.42      1.90 o
   4   2  18       22.27       24.68      1.49 o
   5   2  18       18.45       21.76      1.70 o
   0   3  18      304.36      297.09      4.48 o
   1   3  18       50.52       53.53      1.47 o
   2   3  18       54.33       56.32      1.41 o
   3   3  18        7.59        6.18      1.20 o
   4   3  18       18.68       17.76      1.42 o
   5   3  18       70.61       72.39      1.92 o
   0   4  18        0.01        1.17      1.78 o
   1   4  18       48.51       51.52      1.49 o
   2   4  18       45.56       47.61      1.51 o
   3   4  18      122.81      136.29      1.82 o
   4   4  18       30.17       29.03      1.55 o
   0   5  18       69.25       66.66      2.20 o
   1   5  18        6.21        7.24      1.32 o
   2   5  18       10.78       10.84      1.36 o
   3   5  18       48.95       51.32      1.52 o
   4   5  18       69.98       70.18      1.70 o
   0   6  18        1.20        1.10      2.17 o
   1   6  18       70.46       75.38      1.89 o
   2   6  18      158.75      165.06      2.32 o
   1   0  19       29.87       27.53      2.04 o
   2   0  19       22.72       21.96      1.96 o
   3   0  19       73.10       80.90      2.47 o
   4   0  19      101.14      114.50      3.00 o
   5   0  19        1.87        2.56      2.30 o
   0   1  19      119.20      116.91      3.32 o
   1   1  19       72.49       74.14      1.58 o
   2   1  19       18.95       18.31      1.32 o
   3   1  19       37.69       39.67      1.54 o
   4   1  19       46.67       47.90      1.80 o
   5   1  19       27.69       36.01      1.82 o
   0   2  19       63.52       69.39      2.31 o
   1   2  19       22.36       23.65      1.34 o
   2   2  19       46.84       44.93      1.55 o
   3   2  19       38.02       33.94      1.48 o
   4   2  19        8.24       10.35      1.53 o
   5   2  19       42.35       48.98      1.87 o
   0   3  19       34.45       33.33      2.07 o
   1   3  19      153.09      159.91      2.16 o
   2   3  19       36.27       35.11      1.58 o
   3   3  19       14.43       15.04      1.34 o
   4   3  19       14.92       13.76      1.47 o
   0   4  19        0.02        3.44      1.74 o
   1   4  19       13.26       14.89      1.36 o
   2   4  19       43.88       42.88      1.57 o
   3   4  19        7.05        7.17      1.36 o
   0   5  19       40.73       38.48      2.17 o
   1   5  19      106.89      115.03      1.91 o
   2   5  19        4.53        3.12      1.34 o
   0   0  20       22.07       22.23      2.76 o
   1   0  20        8.95        8.01      1.87 o
   2   0  20        7.53        6.90      1.74 o
   3   0  20       16.71       21.59      2.03 o
   4   0  20        6.39       11.00      2.10 o
   0   1  20       16.46       21.97      2.09 o
   1   1  20        4.40        4.24      1.30 o
   2   1  20       52.18       58.25      1.59 o
   3   1  20        7.18        9.58      1.46 o
   4   1  20       43.51       50.53      1.77 o
   0   2  20        0.02        1.25      1.92 o
   1   2  20       16.80       17.91      1.40 o
   2   2  20       10.79       10.74      1.36 o
   3   2  20        2.75        5.49      1.39 o
   0   3  20       25.23       23.31      2.02 o
   1   3  20        0.40        2.01      1.23 o
   2   3  20        0.27        1.95      1.42 o
   3   3  20       16.87       18.04      1.46 o
   0   4  20       78.22       85.52      2.31 o
   1   4  20        4.12        5.86      1.34 o
   2   4  20       69.74       74.51      1.76 o
   1   0  21        3.82        2.85      1.81 o
   2   0  21        0.87        1.97      1.76 o
   0   1  21        3.86        5.05      1.91 o
   1   1  21      121.50      138.10      3.20 o
   2   1  21       17.13       17.51      1.47 o
   0   2  21       16.15       16.67      2.09 o
   1   2  21        2.77        3.75      1.38 o
   2   2  21       55.88       59.16      1.70 o
   0   3  21        0.01        2.84      1.76 o
 
